# Supplementary material for: Chlorido[5-meth­oxy-1H-benzimidazole-2(3H)-thione-κS]bis­(tri­phenyl­phos­phane-κP)copper(I) methanol disolvate
Source: Acta Crystallogr Sect E Struct Rep Online. 2014 Jan 22;70(Pt 2):m60. doi: 10.1107/S1600536814001251 (PMC3998264; doi:10.1107/S1600536814001251)
Supplement: Supplementary file 1 [file e-70-00m60-sup1.cif]

##############################################################################
#                                                                            #
# This CIF contains the data in a paper accepted for publication in          #
# Acta Crystallographica Section E. It conforms to the requirements of       #
# Notes for Authors for Acta Crystallographica Section E, and has been       #
# peer reviewed under the auspices of the IUCr Commission on Journals.       #
#                                                                            #
# Full details of the Crystallographic Information File format               #
# are given in the paper "The Crystallographic Information File (CIF):       #
# a New Standard Archive File for Crystallography" by S. R. Hall, F. H.      #
# Allen and I. D. Brown [Acta Cryst. (1991), A47, 655-685].                  #
#                                                                            #
# The current version of the core CIF dictionary is obtainable from          #
# ftp://ftp.iucr.org/pub/cif_core.dic.                                       #
#                                                                            #
# Software is freely available for graphical display of the structure(s)     #
# in this CIF. For information consult the CIF software page                 #
# http://www.iucr.org/resources/cif/software.                                #
#                                                                            #
# This file may be used for bona fide research purposes within the           #
# scientific community so long as proper attribution is given to the journal # 
# article from which it was obtained.                                        #
#                                                                            #
##############################################################################
data_global
_audit_creation_method     SHELXL-97
_journal_date_recd_electronic     2014-01-08
_journal_date_accepted     2014-01-17
_journal_name_full     'Acta Crystallographica, Section E'
_journal_year     2014
_journal_volume     70
_journal_issue      2
_journal_page_first     m60
_journal_page_last     m60
_journal_paper_category     QM
_journal_paper_doi     10.1107/S1600536814001251
_journal_coeditor_code     CV5442
_publ_contact_author_name     'Miss. Meng Qing-Xuan'
_publ_contact_author_address
;
    DaXing Middle School
    Attached to CNU
    Beijing 102600
    People's Republic of China
;
_publ_contact_author_email     'mengqx90@163.com'
_publ_contact_author_fax     '861061242429'
_publ_contact_author_phone     '861061242429'
_publ_section_title
;\
Chlorido[5-methoxy-1<i>H</i>-benzimidazole-2(3<i>H</i>)-thione-\
\k<i>S</i>]bis(triphenylphosphane-\k<i>P</i>)copper(I) methanol disolvate
;
loop_
    _publ_author_name
    _publ_author_address
    'Qing-Xuan Meng'
;
    Daxing High School Attached to CNU
    Beijing 102600
    People's Republic of China
;
data_I
_database_code_depnum_ccdc_archive 'CCDC 982066'
_audit_creation_method     SHELXL-97
_chemical_name_systematic
;\
Chlorido[5-methoxy-1<i>H</i>-benzimidazole-2(3<i>H</i>)-thione-\
\k<i>S</i>]bis(triphenylphosphane-\k<i>P</i>)copper(I) methanol disolvate
;
_chemical_name_common     ?
_chemical_formula_moiety     'C44 H38 Cl Cu N2 O P2 S, 2 (C H4 O)'
_chemical_formula_sum     'C46 H46 Cl Cu N2 O3 P2 S'
_chemical_formula_iupac     '[Cu Cl (C8 H8 N2 O S) (C18 H15 P)2], 2C H4 O'
_chemical_formula_weight     867.84
_chemical_melting_point     ?
_symmetry_cell_setting     monoclinic
_symmetry_space_group_name_H-M     'P 21/c'
_symmetry_space_group_name_Hall     '-P 2ybc'
loop_
    _symmetry_equiv_pos_as_xyz
    'x, y, z'
    '-x, y+1/2, -z+1/2'
    '-x, -y, -z'
    'x, -y-1/2, z-1/2'
_cell_length_a     12.8354(9)
_cell_length_b     18.4979(17)
_cell_length_c     18.7933(18)
_cell_angle_alpha     90.00
_cell_angle_beta     92.839(12)
_cell_angle_gamma     90.00
_cell_volume     4456.6(7)
_cell_formula_units_Z     4
_cell_measurement_reflns_used     1965
_cell_measurement_theta_min     2.615
_cell_measurement_theta_max     17.945
_cell_measurement_temperature     298(2)
_exptl_crystal_description     block
_exptl_crystal_colour     colorless
_exptl_crystal_size_max     0.34
_exptl_crystal_size_mid     0.27
_exptl_crystal_size_min     0.15
_exptl_crystal_density_diffrn     1.293
_exptl_crystal_density_meas     ?
_exptl_crystal_density_method     'not measured'
_exptl_crystal_F_000     1808
_exptl_absorpt_coefficient_mu     0.709
_exptl_absorpt_correction_type     multi-scan
_exptl_absorpt_process_details     '(SADABS; Bruker, 2007)'
_exptl_absorpt_correction_T_min     0.7944
_exptl_absorpt_correction_T_max     0.9010
_exptl_special_details     ?
_diffrn_ambient_temperature     298(2)
_diffrn_radiation_type     MoK\a
_diffrn_radiation_wavelength     0.71073
_diffrn_radiation_source     'fine-focus sealed tube'
_diffrn_radiation_monochromator     graphite
_diffrn_measurement_device_type     'Bruker SMART APEX CCD area-detector'
_diffrn_measurement_method     'phi and omega scans'
_diffrn_detector_area_resol_mean     ?
_diffrn_reflns_number     22332
_diffrn_reflns_av_R_equivalents     0.1425
_diffrn_reflns_av_sigmaI/netI     0.1683
_diffrn_reflns_theta_min     2.63
_diffrn_reflns_theta_max     25.02
_diffrn_reflns_theta_full     25.02
_diffrn_measured_fraction_theta_max     0.996
_diffrn_measured_fraction_theta_full     0.996
_diffrn_reflns_limit_h_min     -15
_diffrn_reflns_limit_h_max     15
_diffrn_reflns_limit_k_min     -15
_diffrn_reflns_limit_k_max     21
_diffrn_reflns_limit_l_min     -22
_diffrn_reflns_limit_l_max     22
_diffrn_standards_number     0
_diffrn_standards_interval_count     ?
_diffrn_standards_interval_time     ?
_diffrn_standards_decay_%     ?
_refine_special_details
;
Refinement of <i>F</i>^2^ against ALL reflections. The weighted <i>R</i>-factor
<i>wR</i> and goodness of fit <i>S</i> are based on <i>F</i>^2^, conventional
<i>R</i>-factors <i>R</i> are based on <i>F</i>, with <i>F</i> set to zero for
negative <i>F</i>^2^. The threshold expression of <i>F</i>^2^ >
\s(<i>F</i>^2^) is used only for calculating <i>R</i>-factors(gt) <i>etc</i>.
and is not relevant to the choice of reflections for refinement.
<i>R</i>-factors based on <i>F</i>^2^ are statistically about twice as large
as those based on <i>F</i>, and <i>R</i>- factors based on ALL data will be
even larger.
;
_reflns_number_total     7835
_reflns_number_gt     3113
_reflns_threshold_expression     >2sigma(I)
_refine_ls_structure_factor_coef     Fsqd
_refine_ls_matrix_type     full
_refine_ls_R_factor_all     0.1800
_refine_ls_R_factor_gt     0.0857
_refine_ls_wR_factor_gt     0.1907
_refine_ls_wR_factor_ref     0.2171
_refine_ls_goodness_of_fit_ref     1.071
_refine_ls_restrained_S_all     1.071
_refine_ls_number_reflns     7835
_refine_ls_number_parameters     510
_refine_ls_number_restraints     0
_refine_ls_hydrogen_treatment     constr
_refine_ls_weighting_scheme     calc
_refine_ls_weighting_details
         'calc w=1/[\s^2^(Fo^2^)+(0.0574P)^2^+0.0000P] where P=(Fo^2^+2Fc^2^)/3'
_atom_sites_solution_hydrogens     geom
_atom_sites_solution_primary     direct
_atom_sites_solution_secondary     difmap
_refine_ls_shift/su_max     0.001
_refine_ls_shift/su_mean     0.000
_refine_diff_density_max     1.525
_refine_diff_density_min     -0.573
_refine_ls_extinction_method     none
_refine_ls_extinction_coef     ?
loop_
    _atom_type_symbol
    _atom_type_description
    _atom_type_scat_dispersion_real
    _atom_type_scat_dispersion_imag
    _atom_type_scat_source
    'C' 'C' 0.0033 0.0016
                         'International Tables Vol C Tables 4.2.6.8 and 6.1.1.4'
    'H' 'H' 0.0000 0.0000
                         'International Tables Vol C Tables 4.2.6.8 and 6.1.1.4'
    'O' 'O' 0.0106 0.0060
                         'International Tables Vol C Tables 4.2.6.8 and 6.1.1.4'
    'N' 'N' 0.0061 0.0033
                         'International Tables Vol C Tables 4.2.6.8 and 6.1.1.4'
    'S' 'S' 0.1246 0.1234
                         'International Tables Vol C Tables 4.2.6.8 and 6.1.1.4'
    'P' 'P' 0.1023 0.0942
                         'International Tables Vol C Tables 4.2.6.8 and 6.1.1.4'
    'Cl' 'Cl' 0.1484 0.1585
                         'International Tables Vol C Tables 4.2.6.8 and 6.1.1.4'
    'Cu' 'Cu' 0.3201 1.2651
                         'International Tables Vol C Tables 4.2.6.8 and 6.1.1.4'
_computing_data_collection     'SMART (Bruker, 2007)'
_computing_cell_refinement     'SAINT-Plus (Bruker, 2007)'
_computing_data_reduction     'SAINT-Plus (Bruker, 2007)'
_computing_structure_solution     'SHELXS-97 (Sheldrick, 2008)'
_computing_structure_refinement     'SHELXL-97 (Sheldrick, 2008)'
_computing_molecular_graphics     'SHELXTL (Sheldrick, 2008)'
_computing_publication_material     'SHELXTL (Sheldrick, 2008)'
loop_
    _atom_site_type_symbol
    _atom_site_label
    _atom_site_fract_x
    _atom_site_fract_y
    _atom_site_fract_z
    _atom_site_U_iso_or_equiv
    _atom_site_adp_type
    _atom_site_calc_flag
    _atom_site_refinement_flags
    _atom_site_occupancy
    _atom_site_symmetry_multiplicity
    _atom_site_disorder_assembly
    _atom_site_disorder_group
    Cu Cu1 0.30121(7) 0.43378(5) 0.23518(5) 0.0537(3) Uani d . 1 1 . .
    P P1 0.47643(15) 0.42103(10) 0.21637(10) 0.0509(5) Uani d . 1 1 . .
    P P2 0.24071(15) 0.44918(10) 0.34688(10) 0.0531(6) Uani d . 1 1 . .
    Cl Cl1 0.22504(15) 0.32234(10) 0.18410(10) 0.0599(5) Uani d . 1 1 . .
    S S1 0.22509(17) 0.53539(11) 0.17178(11) 0.0692(7) Uani d . 1 1 . .
    N N1 0.1747(4) 0.4387(3) 0.0660(3) 0.0563(16) Uani d . 1 1 . .
    H H1 0.1900 0.4013 0.0915 0.068 Uiso calc R 1 1 . .
    N N2 0.1489(5) 0.5499(3) 0.0335(3) 0.0628(18) Uani d . 1 1 . .
    H H2 0.1446 0.5963 0.0348 0.075 Uiso calc R 1 1 . .
    O O1 0.0716(5) 0.3451(4) -0.1723(3) 0.0926(19) Uani d . 1 1 . .
    O O2 0.1114(6) 0.6996(4) -0.0042(5) 0.130(3) Uani d . 1 1 . .
    H H2A 0.0639 0.6951 -0.0347 0.195 Uiso calc R 1 1 . .
    O O3 0.9931(7) 0.2825(5) 0.1330(5) 0.158(4) Uani d . 1 1 . .
    H H3 1.0532 0.2907 0.1475 0.236 Uiso calc R 1 1 . .
    C C1 0.1816(6) 0.5083(4) 0.0894(4) 0.059(2) Uani d . 1 1 . .
    C C2 0.1233(6) 0.5082(4) -0.0262(4) 0.058(2) Uani d . 1 1 . .
    C C3 0.1393(6) 0.4368(4) -0.0056(4) 0.0524(19) Uani d . 1 1 . .
    C C4 0.1246(6) 0.3797(4) -0.0514(4) 0.065(2) Uani d . 1 1 . .
    H H4 0.1378 0.3324 -0.0368 0.078 Uiso calc R 1 1 . .
    C C5 0.0892(6) 0.3957(5) -0.1203(5) 0.066(2) Uani d . 1 1 . .
    C C6 0.0695(6) 0.4672(5) -0.1402(4) 0.070(2) Uani d . 1 1 . .
    H H6 0.0441 0.4766 -0.1865 0.084 Uiso calc R 1 1 . .
    C C7 0.0856(6) 0.5234(5) -0.0950(4) 0.065(2) Uani d . 1 1 . .
    H H7 0.0719 0.5707 -0.1096 0.079 Uiso calc R 1 1 . .
    C C8 0.1079(9) 0.2732(6) -0.1583(5) 0.122(4) Uani d . 1 1 . .
    H H8A 0.1639 0.2744 -0.1225 0.182 Uiso calc R 1 1 . .
    H H8B 0.1324 0.2526 -0.2013 0.182 Uiso calc R 1 1 . .
    H H8C 0.0518 0.2444 -0.1418 0.182 Uiso calc R 1 1 . .
    C C9 0.5097(7) 0.4059(4) 0.1244(4) 0.059(2) Uani d . 1 1 . .
    C C10 0.6037(7) 0.3743(5) 0.1044(5) 0.082(3) Uani d . 1 1 . .
    H H10 0.6544 0.3605 0.1388 0.099 Uiso calc R 1 1 . .
    C C11 0.6198(9) 0.3640(5) 0.0318(7) 0.094(3) Uani d . 1 1 . .
    H H11 0.6812 0.3426 0.0180 0.113 Uiso calc R 1 1 . .
    C C12 0.5476(11) 0.3847(6) -0.0176(6) 0.095(3) Uani d . 1 1 . .
    H H12 0.5605 0.3775 -0.0653 0.115 Uiso calc R 1 1 . .
    C C13 0.4570(9) 0.4156(6) -0.0013(6) 0.096(3) Uani d . 1 1 . .
    H H13 0.4079 0.4295 -0.0367 0.116 Uiso calc R 1 1 . .
    C C14 0.4393(7) 0.4258(4) 0.0702(5) 0.072(2) Uani d . 1 1 . .
    H H14 0.3770 0.4472 0.0822 0.087 Uiso calc R 1 1 . .
    C C15 0.5550(6) 0.4989(4) 0.2451(5) 0.059(2) Uani d . 1 1 . .
    C C16 0.6271(6) 0.5323(5) 0.2041(5) 0.073(2) Uani d . 1 1 . .
    H H16 0.6379 0.5151 0.1586 0.088 Uiso calc R 1 1 . .
    C C17 0.6840(7) 0.5918(5) 0.2304(6) 0.085(3) Uani d . 1 1 . .
    H H17 0.7320 0.6139 0.2019 0.102 Uiso calc R 1 1 . .
    C C18 0.6702(7) 0.6179(5) 0.2974(6) 0.084(3) Uani d . 1 1 . .
    H H18 0.7088 0.6572 0.3147 0.101 Uiso calc R 1 1 . .
    C C19 0.5988(7) 0.5855(5) 0.3385(5) 0.082(3) Uani d . 1 1 . .
    H H19 0.5885 0.6028 0.3841 0.098 Uiso calc R 1 1 . .
    C C20 0.5415(6) 0.5266(5) 0.3126(5) 0.073(2) Uani d . 1 1 . .
    H H20 0.4929 0.5053 0.3411 0.088 Uiso calc R 1 1 . .
    C C21 0.5458(6) 0.3451(4) 0.2602(4) 0.058(2) Uani d . 1 1 . .
    C C22 0.6389(7) 0.3535(5) 0.2985(5) 0.088(3) Uani d . 1 1 . .
    H H22 0.6673 0.3994 0.3055 0.106 Uiso calc R 1 1 . .
    C C23 0.6913(8) 0.2926(6) 0.3271(6) 0.109(4) Uani d . 1 1 . .
    H H23 0.7547 0.2983 0.3526 0.131 Uiso calc R 1 1 . .
    C C24 0.6496(8) 0.2252(5) 0.3176(5) 0.089(3) Uani d . 1 1 . .
    H H24 0.6857 0.1849 0.3354 0.106 Uiso calc R 1 1 . .
    C C25 0.5562(8) 0.2171(5) 0.2826(5) 0.084(3) Uani d . 1 1 . .
    H H25 0.5263 0.1714 0.2779 0.101 Uiso calc R 1 1 . .
    C C26 0.5054(7) 0.2761(5) 0.2539(4) 0.072(2) Uani d . 1 1 . .
    H H26 0.4414 0.2694 0.2293 0.086 Uiso calc R 1 1 . .
    C C27 0.2655(6) 0.3748(4) 0.4116(4) 0.057(2) Uani d . 1 1 . .
    C C28 0.3502(7) 0.3323(4) 0.4029(4) 0.070(2) Uani d . 1 1 . .
    H H28 0.3908 0.3396 0.3639 0.084 Uiso calc R 1 1 . .
    C C29 0.3773(7) 0.2775(5) 0.4521(5) 0.084(3) Uani d . 1 1 . .
    H H29 0.4360 0.2489 0.4466 0.100 Uiso calc R 1 1 . .
    C C30 0.3162(8) 0.2672(5) 0.5073(5) 0.079(3) Uani d . 1 1 . .
    H H30 0.3334 0.2310 0.5402 0.095 Uiso calc R 1 1 . .
    C C31 0.2305(8) 0.3080(5) 0.5166(5) 0.081(3) Uani d . 1 1 . .
    H H31 0.1894 0.2996 0.5551 0.098 Uiso calc R 1 1 . .
    C C32 0.2046(7) 0.3622(4) 0.4682(5) 0.072(2) Uani d . 1 1 . .
    H H32 0.1455 0.3902 0.4742 0.087 Uiso calc R 1 1 . .
    C C33 0.2920(6) 0.5294(4) 0.3946(4) 0.061(2) Uani d . 1 1 . .
    C C34 0.3381(7) 0.5259(5) 0.4634(5) 0.081(3) Uani d . 1 1 . .
    H H34 0.3414 0.4823 0.4881 0.097 Uiso calc R 1 1 . .
    C C35 0.3790(8) 0.5885(6) 0.4946(5) 0.103(3) Uani d . 1 1 . .
    H H35 0.4107 0.5863 0.5402 0.123 Uiso calc R 1 1 . .
    C C36 0.3736(8) 0.6538(6) 0.4593(6) 0.101(3) Uani d . 1 1 . .
    H H36 0.3992 0.6955 0.4815 0.121 Uiso calc R 1 1 . .
    C C37 0.3302(7) 0.6571(5) 0.3913(6) 0.089(3) Uani d . 1 1 . .
    H H37 0.3290 0.7006 0.3665 0.106 Uiso calc R 1 1 . .
    C C38 0.2885(7) 0.5960(5) 0.3598(5) 0.080(3) Uani d . 1 1 . .
    H H38 0.2571 0.5991 0.3142 0.095 Uiso calc R 1 1 . .
    C C39 0.0997(6) 0.4619(4) 0.3492(4) 0.063(2) Uani d . 1 1 . .
    C C40 0.0361(7) 0.4197(4) 0.3041(4) 0.074(2) Uani d . 1 1 . .
    H H40 0.0664 0.3882 0.2726 0.089 Uiso calc R 1 1 . .
    C C41 -0.0717(7) 0.4236(5) 0.3052(5) 0.081(3) Uani d . 1 1 . .
    H H41 -0.1129 0.3936 0.2757 0.097 Uiso calc R 1 1 . .
    C C42 -0.1163(8) 0.4702(7) 0.3483(6) 0.103(3) Uani d . 1 1 . .
    H H42 -0.1886 0.4728 0.3486 0.123 Uiso calc R 1 1 . .
    C C43 -0.0571(9) 0.5136(6) 0.3914(6) 0.115(4) Uani d . 1 1 . .
    H H43 -0.0890 0.5469 0.4203 0.138 Uiso calc R 1 1 . .
    C C44 0.0514(8) 0.5090(5) 0.3931(5) 0.091(3) Uani d . 1 1 . .
    H H44 0.0913 0.5381 0.4243 0.109 Uiso calc R 1 1 . .
    C C45 0.1070(11) 0.7687(8) 0.0263(7) 0.184(6) Uani d . 1 1 . .
    H H45A 0.0960 0.7643 0.0763 0.277 Uiso calc R 1 1 . .
    H H45B 0.0505 0.7954 0.0036 0.277 Uiso calc R 1 1 . .
    H H45C 0.1714 0.7936 0.0199 0.277 Uiso calc R 1 1 . .
    C C46 0.9510(12) 0.2268(10) 0.1738(8) 0.231(10) Uani d . 1 1 . .
    H H46A 0.9228 0.2470 0.2158 0.346 Uiso calc R 1 1 . .
    H H46B 1.0049 0.1928 0.1874 0.346 Uiso calc R 1 1 . .
    H H46C 0.8967 0.2026 0.1461 0.346 Uiso calc R 1 1 . .
loop_
    _atom_site_aniso_label
    _atom_site_aniso_U_11
    _atom_site_aniso_U_22
    _atom_site_aniso_U_33
    _atom_site_aniso_U_12
    _atom_site_aniso_U_13
    _atom_site_aniso_U_23
    Cu1 0.0613(6) 0.0469(6) 0.0522(6) -0.0002(5) -0.0049(4) -0.0005(5)
    P1 0.0540(12) 0.0396(12) 0.0584(13) -0.0011(10) -0.0033(10) 0.0018(10)
    P2 0.0631(13) 0.0440(13) 0.0516(13) 0.0016(10) -0.0029(10) -0.0023(10)
    Cl1 0.0783(13) 0.0395(11) 0.0605(13) -0.0042(10) -0.0093(10) -0.0004(9)
    S1 0.0936(16) 0.0418(12) 0.0695(15) 0.0030(11) -0.0228(12) 0.0021(11)
    N1 0.074(4) 0.038(4) 0.056(4) 0.002(3) -0.011(3) 0.005(3)
    N2 0.074(4) 0.055(5) 0.057(4) 0.001(4) -0.009(3) 0.012(4)
    O1 0.122(5) 0.075(5) 0.078(4) 0.021(4) -0.020(4) -0.010(4)
    O2 0.162(8) 0.073(5) 0.150(7) -0.005(5) -0.045(5) 0.023(5)
    O3 0.140(7) 0.146(8) 0.178(8) -0.042(6) -0.081(6) 0.048(6)
    C1 0.065(5) 0.053(6) 0.059(6) 0.003(4) -0.006(4) 0.005(5)
    C2 0.063(5) 0.054(6) 0.055(6) 0.002(4) -0.008(4) 0.010(5)
    C3 0.068(5) 0.039(5) 0.049(5) 0.003(4) -0.006(4) 0.006(4)
    C4 0.082(6) 0.051(5) 0.062(6) 0.012(5) -0.011(5) 0.004(5)
    C5 0.082(6) 0.060(6) 0.055(6) 0.009(5) -0.007(5) -0.002(5)
    C6 0.088(6) 0.068(6) 0.053(6) 0.012(5) -0.009(4) 0.005(5)
    C7 0.082(6) 0.057(6) 0.057(6) 0.007(5) -0.005(5) 0.014(5)
    C8 0.190(11) 0.079(8) 0.094(8) 0.007(8) -0.014(8) -0.016(6)
    C9 0.069(6) 0.036(5) 0.073(6) -0.009(4) -0.001(5) 0.001(4)
    C10 0.094(7) 0.066(6) 0.088(8) 0.007(5) 0.007(6) 0.000(5)
    C11 0.122(10) 0.060(7) 0.103(9) 0.001(6) 0.045(8) -0.009(6)
    C12 0.127(10) 0.078(8) 0.084(9) -0.028(8) 0.025(8) -0.018(7)
    C13 0.116(9) 0.096(8) 0.077(8) -0.017(7) -0.002(6) -0.010(6)
    C14 0.085(6) 0.071(6) 0.062(6) -0.011(5) 0.010(5) -0.013(5)
    C15 0.055(5) 0.048(5) 0.072(6) -0.002(4) -0.004(4) 0.003(4)
    C16 0.078(6) 0.056(6) 0.086(7) -0.006(5) 0.004(5) -0.002(5)
    C17 0.078(7) 0.064(7) 0.113(9) -0.015(5) 0.010(6) -0.002(6)
    C18 0.080(7) 0.065(7) 0.107(9) -0.006(5) -0.013(6) -0.010(6)
    C19 0.085(7) 0.068(7) 0.093(7) -0.003(5) -0.005(6) -0.024(5)
    C20 0.072(6) 0.062(6) 0.085(7) -0.005(5) -0.009(5) -0.007(5)
    C21 0.056(5) 0.046(5) 0.073(6) 0.001(4) -0.001(4) -0.006(4)
    C22 0.086(7) 0.054(6) 0.121(8) -0.003(5) -0.020(6) 0.009(6)
    C23 0.105(8) 0.080(8) 0.139(10) 0.006(7) -0.042(7) 0.023(7)
    C24 0.104(8) 0.047(6) 0.113(8) 0.013(6) -0.010(6) 0.015(6)
    C25 0.098(8) 0.048(6) 0.106(8) 0.001(6) 0.001(6) 0.005(5)
    C26 0.083(6) 0.043(5) 0.086(6) 0.005(5) -0.016(5) 0.000(5)
    C27 0.073(6) 0.042(5) 0.056(6) 0.001(4) -0.005(4) -0.003(4)
    C28 0.085(6) 0.059(6) 0.067(6) 0.002(5) 0.006(5) 0.014(5)
    C29 0.091(7) 0.068(7) 0.091(8) 0.011(5) -0.008(6) 0.025(6)
    C30 0.103(8) 0.062(6) 0.069(7) -0.010(6) -0.027(6) 0.012(5)
    C31 0.114(8) 0.066(7) 0.064(6) -0.005(6) 0.004(6) 0.008(5)
    C32 0.092(7) 0.058(6) 0.067(6) 0.005(5) 0.006(5) -0.003(5)
    C33 0.077(6) 0.047(5) 0.060(6) 0.002(4) 0.003(4) -0.005(4)
    C34 0.109(7) 0.056(6) 0.076(7) -0.008(5) -0.015(6) -0.010(5)
    C35 0.139(9) 0.075(8) 0.089(8) -0.010(7) -0.037(6) -0.011(6)
    C36 0.126(9) 0.064(8) 0.109(9) -0.010(6) -0.019(7) -0.025(7)
    C37 0.128(8) 0.045(6) 0.092(8) -0.006(6) -0.011(6) -0.004(5)
    C38 0.106(7) 0.052(6) 0.079(6) -0.006(5) -0.013(5) -0.009(5)
    C39 0.075(6) 0.053(5) 0.061(6) 0.004(5) -0.001(5) -0.005(4)
    C40 0.076(7) 0.064(6) 0.080(6) 0.006(5) -0.005(5) -0.009(5)
    C41 0.064(6) 0.086(7) 0.092(7) -0.011(6) -0.003(5) -0.008(6)
    C42 0.079(7) 0.113(9) 0.116(9) 0.001(7) -0.001(7) -0.015(7)
    C43 0.093(9) 0.119(10) 0.133(10) 0.018(8) 0.014(7) -0.045(8)
    C44 0.082(8) 0.091(8) 0.099(8) -0.001(6) 0.001(6) -0.025(6)
    C45 0.219(16) 0.153(15) 0.176(14) -0.013(12) -0.046(11) -0.046(12)
    C46 0.225(17) 0.24(2) 0.215(17) -0.121(16) -0.117(14) 0.093(15)
_geom_special_details
;
All e.s.d.'s (except the e.s.d. in the dihedral angle between two l.s. planes)
are estimated using the full covariance matrix. The cell e.s.d.'s are taken
into account individually in the estimation of e.s.d.'s in distances, angles
and torsion angles; correlations between e.s.d.'s in cell parameters are only
used when they are defined by crystal symmetry. An approximate (isotropic)
treatment of cell e.s.d.'s is used for estimating e.s.d.'s involving l.s.
planes.
;
loop_
    _geom_bond_atom_site_label_1
    _geom_bond_atom_site_label_2
    _geom_bond_site_symmetry_2
    _geom_bond_distance
    _geom_bond_publ_flag
    Cu1 P2 . 2.292(2) ?
    Cu1 P1 . 2.306(2) ?
    Cu1 S1 . 2.407(2) ?
    Cu1 Cl1 . 2.456(2) ?
    P1 C9 . 1.822(8) ?
    P1 C15 . 1.825(8) ?
    P1 C21 . 1.835(8) ?
    P2 C39 . 1.828(8) ?
    P2 C33 . 1.838(8) ?
    P2 C27 . 1.853(8) ?
    S1 C1 . 1.695(8) ?
    N1 C1 . 1.362(8) ?
    N1 C3 . 1.398(8) ?
    N1 H1 . 0.8600 ?
    N2 C1 . 1.352(8) ?
    N2 C2 . 1.387(9) ?
    N2 H2 . 0.8600 ?
    O1 C5 . 1.363(9) ?
    O1 C8 . 1.429(10) ?
    O2 C45 . 1.403(13) ?
    O2 H2A . 0.8200 ?
    O3 C46 . 1.410(14) ?
    O3 H3 . 0.8200 ?
    C2 C7 . 1.387(10) ?
    C2 C3 . 1.388(9) ?
    C3 C4 . 1.370(10) ?
    C4 C5 . 1.382(10) ?
    C4 H4 . 0.9300 ?
    C5 C6 . 1.395(10) ?
    C6 C7 . 1.352(10) ?
    C6 H6 . 0.9300 ?
    C7 H7 . 0.9300 ?
    C8 H8A . 0.9600 ?
    C8 H8B . 0.9600 ?
    C8 H8C . 0.9600 ?
    C9 C14 . 1.378(10) ?
    C9 C10 . 1.409(11) ?
    C10 C11 . 1.403(12) ?
    C10 H10 . 0.9300 ?
    C11 C12 . 1.336(13) ?
    C11 H11 . 0.9300 ?
    C12 C13 . 1.344(13) ?
    C12 H12 . 0.9300 ?
    C13 C14 . 1.387(11) ?
    C13 H13 . 0.9300 ?
    C14 H14 . 0.9300 ?
    C15 C16 . 1.378(10) ?
    C15 C20 . 1.387(10) ?
    C16 C17 . 1.397(11) ?
    C16 H16 . 0.9300 ?
    C17 C18 . 1.370(12) ?
    C17 H17 . 0.9300 ?
    C18 C19 . 1.366(12) ?
    C18 H18 . 0.9300 ?
    C19 C20 . 1.389(11) ?
    C19 H19 . 0.9300 ?
    C20 H20 . 0.9300 ?
    C21 C22 . 1.373(10) ?
    C21 C26 . 1.382(10) ?
    C22 C23 . 1.405(12) ?
    C22 H22 . 0.9300 ?
    C23 C24 . 1.365(12) ?
    C23 H23 . 0.9300 ?
    C24 C25 . 1.348(11) ?
    C24 H24 . 0.9300 ?
    C25 C26 . 1.368(11) ?
    C25 H25 . 0.9300 ?
    C26 H26 . 0.9300 ?
    C27 C28 . 1.359(10) ?
    C27 C32 . 1.371(10) ?
    C28 C29 . 1.404(10) ?
    C28 H28 . 0.9300 ?
    C29 C30 . 1.345(11) ?
    C29 H29 . 0.9300 ?
    C30 C31 . 1.351(11) ?
    C30 H30 . 0.9300 ?
    C31 C32 . 1.383(11) ?
    C31 H31 . 0.9300 ?
    C32 H32 . 0.9300 ?
    C33 C38 . 1.394(11) ?
    C33 C34 . 1.398(10) ?
    C34 C35 . 1.388(12) ?
    C34 H34 . 0.9300 ?
    C35 C36 . 1.380(13) ?
    C35 H35 . 0.9300 ?
    C36 C37 . 1.370(12) ?
    C36 H36 . 0.9300 ?
    C37 C38 . 1.371(11) ?
    C37 H37 . 0.9300 ?
    C38 H38 . 0.9300 ?
    C39 C44 . 1.370(11) ?
    C39 C40 . 1.387(10) ?
    C40 C41 . 1.387(10) ?
    C40 H40 . 0.9300 ?
    C41 C42 . 1.332(12) ?
    C41 H41 . 0.9300 ?
    C42 C43 . 1.348(13) ?
    C42 H42 . 0.9300 ?
    C43 C44 . 1.395(11) ?
    C43 H43 . 0.9300 ?
    C44 H44 . 0.9300 ?
    C45 H45A . 0.9600 ?
    C45 H45B . 0.9600 ?
    C45 H45C . 0.9600 ?
    C46 H46A . 0.9600 ?
    C46 H46B . 0.9600 ?
    C46 H46C . 0.9600 ?
loop_
    _geom_angle_atom_site_label_1
    _geom_angle_atom_site_label_2
    _geom_angle_atom_site_label_3
    _geom_angle_site_symmetry_1
    _geom_angle_site_symmetry_3
    _geom_angle
    _geom_angle_publ_flag
    P2 Cu1 P1 . . 122.03(8) ?
    P2 Cu1 S1 . . 102.05(8) ?
    P1 Cu1 S1 . . 112.28(8) ?
    P2 Cu1 Cl1 . . 108.42(7) ?
    P1 Cu1 Cl1 . . 103.10(7) ?
    S1 Cu1 Cl1 . . 108.54(7) ?
    C9 P1 C15 . . 104.5(4) ?
    C9 P1 C21 . . 100.1(4) ?
    C15 P1 C21 . . 102.9(3) ?
    C9 P1 Cu1 . . 115.9(3) ?
    C15 P1 Cu1 . . 113.8(3) ?
    C21 P1 Cu1 . . 117.7(3) ?
    C39 P2 C33 . . 102.5(4) ?
    C39 P2 C27 . . 102.6(4) ?
    C33 P2 C27 . . 103.5(4) ?
    C39 P2 Cu1 . . 114.8(3) ?
    C33 P2 Cu1 . . 114.7(3) ?
    C27 P2 Cu1 . . 117.0(3) ?
    C1 S1 Cu1 . . 109.2(3) ?
    C1 N1 C3 . . 110.3(6) ?
    C1 N1 H1 . . 124.8 ?
    C3 N1 H1 . . 124.8 ?
    C1 N2 C2 . . 111.3(6) ?
    C1 N2 H2 . . 124.3 ?
    C2 N2 H2 . . 124.3 ?
    C5 O1 C8 . . 117.7(7) ?
    C45 O2 H2A . . 109.5 ?
    C46 O3 H3 . . 109.5 ?
    N2 C1 N1 . . 105.9(7) ?
    N2 C1 S1 . . 128.1(6) ?
    N1 C1 S1 . . 126.0(6) ?
    N2 C2 C7 . . 134.3(8) ?
    N2 C2 C3 . . 106.1(7) ?
    C7 C2 C3 . . 119.5(8) ?
    C4 C3 C2 . . 123.0(7) ?
    C4 C3 N1 . . 130.7(7) ?
    C2 C3 N1 . . 106.3(7) ?
    C3 C4 C5 . . 117.0(8) ?
    C3 C4 H4 . . 121.5 ?
    C5 C4 H4 . . 121.5 ?
    O1 C5 C4 . . 124.1(8) ?
    O1 C5 C6 . . 115.9(7) ?
    C4 C5 C6 . . 120.0(8) ?
    C7 C6 C5 . . 122.8(8) ?
    C7 C6 H6 . . 118.6 ?
    C5 C6 H6 . . 118.6 ?
    C6 C7 C2 . . 117.7(8) ?
    C6 C7 H7 . . 121.2 ?
    C2 C7 H7 . . 121.2 ?
    O1 C8 H8A . . 109.5 ?
    O1 C8 H8B . . 109.5 ?
    H8A C8 H8B . . 109.5 ?
    O1 C8 H8C . . 109.5 ?
    H8A C8 H8C . . 109.5 ?
    H8B C8 H8C . . 109.5 ?
    C14 C9 C10 . . 116.9(8) ?
    C14 C9 P1 . . 119.0(7) ?
    C10 C9 P1 . . 124.1(7) ?
    C11 C10 C9 . . 119.0(9) ?
    C11 C10 H10 . . 120.5 ?
    C9 C10 H10 . . 120.5 ?
    C12 C11 C10 . . 120.4(10) ?
    C12 C11 H11 . . 119.8 ?
    C10 C11 H11 . . 119.8 ?
    C11 C12 C13 . . 122.8(11) ?
    C11 C12 H12 . . 118.6 ?
    C13 C12 H12 . . 118.6 ?
    C12 C13 C14 . . 117.6(10) ?
    C12 C13 H13 . . 121.2 ?
    C14 C13 H13 . . 121.2 ?
    C9 C14 C13 . . 123.2(9) ?
    C9 C14 H14 . . 118.4 ?
    C13 C14 H14 . . 118.4 ?
    C16 C15 C20 . . 117.6(8) ?
    C16 C15 P1 . . 124.4(7) ?
    C20 C15 P1 . . 118.0(7) ?
    C15 C16 C17 . . 120.6(8) ?
    C15 C16 H16 . . 119.7 ?
    C17 C16 H16 . . 119.7 ?
    C18 C17 C16 . . 120.9(9) ?
    C18 C17 H17 . . 119.5 ?
    C16 C17 H17 . . 119.5 ?
    C19 C18 C17 . . 119.1(9) ?
    C19 C18 H18 . . 120.4 ?
    C17 C18 H18 . . 120.4 ?
    C18 C19 C20 . . 120.3(9) ?
    C18 C19 H19 . . 119.9 ?
    C20 C19 H19 . . 119.9 ?
    C15 C20 C19 . . 121.5(8) ?
    C15 C20 H20 . . 119.2 ?
    C19 C20 H20 . . 119.2 ?
    C22 C21 C26 . . 117.5(8) ?
    C22 C21 P1 . . 122.7(7) ?
    C26 C21 P1 . . 119.8(6) ?
    C21 C22 C23 . . 119.9(9) ?
    C21 C22 H22 . . 120.1 ?
    C23 C22 H22 . . 120.1 ?
    C24 C23 C22 . . 120.4(9) ?
    C24 C23 H23 . . 119.8 ?
    C22 C23 H23 . . 119.8 ?
    C25 C24 C23 . . 119.9(9) ?
    C25 C24 H24 . . 120.1 ?
    C23 C24 H24 . . 120.1 ?
    C24 C25 C26 . . 120.0(9) ?
    C24 C25 H25 . . 120.0 ?
    C26 C25 H25 . . 120.0 ?
    C25 C26 C21 . . 122.3(8) ?
    C25 C26 H26 . . 118.9 ?
    C21 C26 H26 . . 118.9 ?
    C28 C27 C32 . . 119.0(8) ?
    C28 C27 P2 . . 117.6(7) ?
    C32 C27 P2 . . 123.4(7) ?
    C27 C28 C29 . . 120.9(8) ?
    C27 C28 H28 . . 119.6 ?
    C29 C28 H28 . . 119.6 ?
    C30 C29 C28 . . 118.3(9) ?
    C30 C29 H29 . . 120.8 ?
    C28 C29 H29 . . 120.8 ?
    C29 C30 C31 . . 122.0(9) ?
    C29 C30 H30 . . 119.0 ?
    C31 C30 H30 . . 119.0 ?
    C30 C31 C32 . . 119.4(9) ?
    C30 C31 H31 . . 120.3 ?
    C32 C31 H31 . . 120.3 ?
    C27 C32 C31 . . 120.4(9) ?
    C27 C32 H32 . . 119.8 ?
    C31 C32 H32 . . 119.8 ?
    C38 C33 C34 . . 118.4(8) ?
    C38 C33 P2 . . 118.9(6) ?
    C34 C33 P2 . . 122.7(7) ?
    C35 C34 C33 . . 119.2(9) ?
    C35 C34 H34 . . 120.4 ?
    C33 C34 H34 . . 120.4 ?
    C36 C35 C34 . . 121.1(9) ?
    C36 C35 H35 . . 119.4 ?
    C34 C35 H35 . . 119.4 ?
    C37 C36 C35 . . 119.8(9) ?
    C37 C36 H36 . . 120.1 ?
    C35 C36 H36 . . 120.1 ?
    C36 C37 C38 . . 119.8(9) ?
    C36 C37 H37 . . 120.1 ?
    C38 C37 H37 . . 120.1 ?
    C37 C38 C33 . . 121.6(8) ?
    C37 C38 H38 . . 119.2 ?
    C33 C38 H38 . . 119.2 ?
    C44 C39 C40 . . 117.1(8) ?
    C44 C39 P2 . . 125.1(7) ?
    C40 C39 P2 . . 117.8(6) ?
    C39 C40 C41 . . 121.4(8) ?
    C39 C40 H40 . . 119.3 ?
    C41 C40 H40 . . 119.3 ?
    C42 C41 C40 . . 120.1(9) ?
    C42 C41 H41 . . 120.0 ?
    C40 C41 H41 . . 120.0 ?
    C41 C42 C43 . . 120.3(10) ?
    C41 C42 H42 . . 119.8 ?
    C43 C42 H42 . . 119.8 ?
    C42 C43 C44 . . 120.7(10) ?
    C42 C43 H43 . . 119.7 ?
    C44 C43 H43 . . 119.7 ?
    C39 C44 C43 . . 120.4(9) ?
    C39 C44 H44 . . 119.8 ?
    C43 C44 H44 . . 119.8 ?
    O2 C45 H45A . . 109.5 ?
    O2 C45 H45B . . 109.5 ?
    H45A C45 H45B . . 109.5 ?
    O2 C45 H45C . . 109.5 ?
    H45A C45 H45C . . 109.5 ?
    H45B C45 H45C . . 109.5 ?
    O3 C46 H46A . . 109.5 ?
    O3 C46 H46B . . 109.5 ?
    H46A C46 H46B . . 109.5 ?
    O3 C46 H46C . . 109.5 ?
    H46A C46 H46C . . 109.5 ?
    H46B C46 H46C . . 109.5 ?
loop_
    _geom_torsion_atom_site_label_1
    _geom_torsion_atom_site_label_2
    _geom_torsion_atom_site_label_3
    _geom_torsion_atom_site_label_4
    _geom_torsion_site_symmetry_1
    _geom_torsion_site_symmetry_2
    _geom_torsion_site_symmetry_3
    _geom_torsion_site_symmetry_4
    _geom_torsion
    _geom_torsion_publ_flag
    P2 Cu1 P1 C9 . . . . 177.7(3) ?
    S1 Cu1 P1 C9 . . . . -60.8(3) ?
    Cl1 Cu1 P1 C9 . . . . 55.9(3) ?
    P2 Cu1 P1 C15 . . . . -61.1(3) ?
    S1 Cu1 P1 C15 . . . . 60.4(3) ?
    Cl1 Cu1 P1 C15 . . . . 177.0(3) ?
    P2 Cu1 P1 C21 . . . . 59.3(3) ?
    S1 Cu1 P1 C21 . . . . -179.2(3) ?
    Cl1 Cu1 P1 C21 . . . . -62.6(3) ?
    P1 Cu1 P2 C39 . . . . 177.6(3) ?
    S1 Cu1 P2 C39 . . . . 51.4(3) ?
    Cl1 Cu1 P2 C39 . . . . -63.0(3) ?
    P1 Cu1 P2 C33 . . . . 59.4(3) ?
    S1 Cu1 P2 C33 . . . . -66.9(3) ?
    Cl1 Cu1 P2 C33 . . . . 178.7(3) ?
    P1 Cu1 P2 C27 . . . . -62.1(3) ?
    S1 Cu1 P2 C27 . . . . 171.7(3) ?
    Cl1 Cu1 P2 C27 . . . . 57.2(3) ?
    P2 Cu1 S1 C1 . . . . -138.7(3) ?
    P1 Cu1 S1 C1 . . . . 89.0(3) ?
    Cl1 Cu1 S1 C1 . . . . -24.3(3) ?
    C2 N2 C1 N1 . . . . -1.4(8) ?
    C2 N2 C1 S1 . . . . 177.4(6) ?
    C3 N1 C1 N2 . . . . 1.1(8) ?
    C3 N1 C1 S1 . . . . -177.7(6) ?
    Cu1 S1 C1 N2 . . . . -168.8(6) ?
    Cu1 S1 C1 N1 . . . . 9.8(7) ?
    C1 N2 C2 C7 . . . . 179.0(8) ?
    C1 N2 C2 C3 . . . . 1.1(8) ?
    N2 C2 C3 C4 . . . . -178.2(7) ?
    C7 C2 C3 C4 . . . . 3.5(12) ?
    N2 C2 C3 N1 . . . . -0.4(8) ?
    C7 C2 C3 N1 . . . . -178.7(7) ?
    C1 N1 C3 C4 . . . . 177.2(8) ?
    C1 N1 C3 C2 . . . . -0.4(8) ?
    C2 C3 C4 C5 . . . . -2.0(12) ?
    N1 C3 C4 C5 . . . . -179.2(7) ?
    C8 O1 C5 C4 . . . . -10.8(12) ?
    C8 O1 C5 C6 . . . . 169.2(8) ?
    C3 C4 C5 O1 . . . . 179.4(7) ?
    C3 C4 C5 C6 . . . . -0.5(12) ?
    O1 C5 C6 C7 . . . . -178.4(8) ?
    C4 C5 C6 C7 . . . . 1.5(13) ?
    C5 C6 C7 C2 . . . . -0.1(13) ?
    N2 C2 C7 C6 . . . . 180.0(8) ?
    C3 C2 C7 C6 . . . . -2.3(11) ?
    C15 P1 C9 C14 . . . . -104.9(6) ?
    C21 P1 C9 C14 . . . . 148.8(6) ?
    Cu1 P1 C9 C14 . . . . 21.1(7) ?
    C15 P1 C9 C10 . . . . 75.4(7) ?
    C21 P1 C9 C10 . . . . -30.9(7) ?
    Cu1 P1 C9 C10 . . . . -158.6(6) ?
    C14 C9 C10 C11 . . . . -1.0(11) ?
    P1 C9 C10 C11 . . . . 178.7(6) ?
    C9 C10 C11 C12 . . . . 0.9(14) ?
    C10 C11 C12 C13 . . . . -0.4(16) ?
    C11 C12 C13 C14 . . . . 0.0(16) ?
    C10 C9 C14 C13 . . . . 0.6(12) ?
    P1 C9 C14 C13 . . . . -179.1(7) ?
    C12 C13 C14 C9 . . . . -0.1(14) ?
    C9 P1 C15 C16 . . . . -4.0(8) ?
    C21 P1 C15 C16 . . . . 100.2(7) ?
    Cu1 P1 C15 C16 . . . . -131.3(6) ?
    C9 P1 C15 C20 . . . . 176.0(6) ?
    C21 P1 C15 C20 . . . . -79.8(6) ?
    Cu1 P1 C15 C20 . . . . 48.6(7) ?
    C20 C15 C16 C17 . . . . 0.1(12) ?
    P1 C15 C16 C17 . . . . -180.0(6) ?
    C15 C16 C17 C18 . . . . 0.5(13) ?
    C16 C17 C18 C19 . . . . -0.6(14) ?
    C17 C18 C19 C20 . . . . 0.2(14) ?
    C16 C15 C20 C19 . . . . -0.5(12) ?
    P1 C15 C20 C19 . . . . 179.5(6) ?
    C18 C19 C20 C15 . . . . 0.4(13) ?
    C9 P1 C21 C22 . . . . 102.6(8) ?
    C15 P1 C21 C22 . . . . -4.9(8) ?
    Cu1 P1 C21 C22 . . . . -130.8(7) ?
    C9 P1 C21 C26 . . . . -76.0(7) ?
    C15 P1 C21 C26 . . . . 176.5(7) ?
    Cu1 P1 C21 C26 . . . . 50.5(7) ?
    C26 C21 C22 C23 . . . . 2.5(13) ?
    P1 C21 C22 C23 . . . . -176.2(7) ?
    C21 C22 C23 C24 . . . . -0.7(15) ?
    C22 C23 C24 C25 . . . . -2.1(16) ?
    C23 C24 C25 C26 . . . . 2.8(15) ?
    C24 C25 C26 C21 . . . . -0.9(14) ?
    C22 C21 C26 C25 . . . . -1.8(13) ?
    P1 C21 C26 C25 . . . . 176.9(7) ?
    C39 P2 C27 C28 . . . . 153.8(6) ?
    C33 P2 C27 C28 . . . . -99.9(7) ?
    Cu1 P2 C27 C28 . . . . 27.3(7) ?
    C39 P2 C27 C32 . . . . -28.0(7) ?
    C33 P2 C27 C32 . . . . 78.3(7) ?
    Cu1 P2 C27 C32 . . . . -154.5(6) ?
    C32 C27 C28 C29 . . . . -1.8(12) ?
    P2 C27 C28 C29 . . . . 176.5(6) ?
    C27 C28 C29 C30 . . . . 1.2(13) ?
    C28 C29 C30 C31 . . . . -0.1(13) ?
    C29 C30 C31 C32 . . . . -0.3(14) ?
    C28 C27 C32 C31 . . . . 1.4(12) ?
    P2 C27 C32 C31 . . . . -176.8(6) ?
    C30 C31 C32 C27 . . . . -0.4(13) ?
    C39 P2 C33 C38 . . . . -75.4(7) ?
    C27 P2 C33 C38 . . . . 178.2(7) ?
    Cu1 P2 C33 C38 . . . . 49.6(7) ?
    C39 P2 C33 C34 . . . . 107.1(7) ?
    C27 P2 C33 C34 . . . . 0.7(8) ?
    Cu1 P2 C33 C34 . . . . -127.9(6) ?
    C38 C33 C34 C35 . . . . -0.3(13) ?
    P2 C33 C34 C35 . . . . 177.2(7) ?
    C33 C34 C35 C36 . . . . 0.9(15) ?
    C34 C35 C36 C37 . . . . -2.2(16) ?
    C35 C36 C37 C38 . . . . 2.7(15) ?
    C36 C37 C38 C33 . . . . -2.1(14) ?
    C34 C33 C38 C37 . . . . 0.9(13) ?
    P2 C33 C38 C37 . . . . -176.7(7) ?
    C33 P2 C39 C44 . . . . -15.7(9) ?
    C27 P2 C39 C44 . . . . 91.4(8) ?
    Cu1 P2 C39 C44 . . . . -140.6(7) ?
    C33 P2 C39 C40 . . . . 165.6(6) ?
    C27 P2 C39 C40 . . . . -87.3(7) ?
    Cu1 P2 C39 C40 . . . . 40.7(7) ?
    C44 C39 C40 C41 . . . . -2.0(13) ?
    P2 C39 C40 C41 . . . . 176.8(7) ?
    C39 C40 C41 C42 . . . . 2.3(14) ?
    C40 C41 C42 C43 . . . . -0.4(17) ?
    C41 C42 C43 C44 . . . . -1.8(18) ?
    C40 C39 C44 C43 . . . . -0.3(14) ?
    P2 C39 C44 C43 . . . . -178.9(8) ?
    C42 C43 C44 C39 . . . . 2.2(17) ?
loop_
    _geom_hbond_atom_site_label_D
    _geom_hbond_atom_site_label_H
    _geom_hbond_atom_site_label_A
    _geom_hbond_site_symmetry_A
    _geom_hbond_distance_DH
    _geom_hbond_distance_HA
    _geom_hbond_distance_DA
    _geom_hbond_angle_DHA
    N1 H1 Cl1 . 0.86 2.30 3.136(6) 165
    N2 H2 O2 . 0.86 2.08 2.893(9) 157
    O2 H2A O3 3_665 0.82 2.00 2.728(10) 148
    O3 H3 Cl1 1_655 0.82 2.35 3.170(8) 176
_iucr_refine_instructions_details
;
TITL 140107j in P2(1)/c
CELL 0.71073  12.8354  18.4979  18.7933  90.000  92.839  90.000
ZERR    4.00   0.0009   0.0017   0.0018   0.000   0.012   0.000
LATT 1
SYMM -X, 0.5+Y, 0.5-Z
SFAC C  H  O  N  S  P  Cl Cu
UNIT 184 184 12 8 4 8 4 4
OMIT  -3.00  50.04
L.S. 8
ACTA
BOND $h
FMAP 2
PLAN 30
size 0.34 0.27 0.15
htab
damp 0 0.001
conf
TEMP 25
WGHT    0.057400
FVAR       0.16220
MOLE 1
CU1   8    0.301214    0.433780    0.235177    11.00000    0.06126    0.04688 =
         0.05223   -0.00049   -0.00492   -0.00017
P1    6    0.476428    0.421026    0.216373    11.00000    0.05404    0.03959 =
         0.05844    0.00177   -0.00331   -0.00105
P2    6    0.240709    0.449183    0.346883    11.00000    0.06313    0.04396 =
         0.05164   -0.00228   -0.00293    0.00165
CL1   7    0.225042    0.322336    0.184095    11.00000    0.07833    0.03951 =
         0.06045   -0.00038   -0.00930   -0.00421
S1    5    0.225094    0.535387    0.171780    11.00000    0.09364    0.04181 =
         0.06945    0.00211   -0.02275    0.00304
N1    4    0.174741    0.438700    0.065974    11.00000    0.07379    0.03768 =
         0.05596    0.00520   -0.01141    0.00217
AFIX  43
H1    2    0.190035    0.401255    0.091529    11.00000   -1.20000
AFIX   0
N2    4    0.148937    0.549905    0.033512    11.00000    0.07428    0.05550 =
         0.05737    0.01194   -0.00863    0.00106
AFIX  43
H2    2    0.144596    0.596277    0.034788    11.00000   -1.20000
AFIX   0
O1    3    0.071588    0.345115   -0.172294    11.00000    0.12241    0.07528 =
         0.07773   -0.01017   -0.02011    0.02081
O2    3    0.111447    0.699602   -0.004197    11.00000    0.16220    0.07291 =
         0.14963    0.02312   -0.04475   -0.00461
AFIX 147
H2A   2    0.063921    0.695123   -0.034672    11.00000   -1.50000
AFIX   0
O3    3    0.993068    0.282548    0.132970    11.00000    0.13994    0.14596 =
         0.17816    0.04805   -0.08089   -0.04233
AFIX 147
H3    2    1.053229    0.290703    0.147466    11.00000   -1.50000
AFIX   0
C1    1    0.181592    0.508317    0.089415    11.00000    0.06528    0.05273 =
         0.05914    0.00547   -0.00621    0.00325
C2    1    0.123329    0.508218   -0.026170    11.00000    0.06344    0.05434 =
         0.05489    0.01033   -0.00849    0.00187
C3    1    0.139287    0.436828   -0.005576    11.00000    0.06804    0.03932 =
         0.04900    0.00596   -0.00587    0.00331
C4    1    0.124590    0.379734   -0.051413    11.00000    0.08196    0.05083 =
         0.06186    0.00389   -0.01073    0.01152
AFIX  43
H4    2    0.137798    0.332425   -0.036845    11.00000   -1.20000
AFIX   0
C5    1    0.089244    0.395655   -0.120280    11.00000    0.08236    0.06047 =
         0.05478   -0.00201   -0.00670    0.00875
C6    1    0.069487    0.467209   -0.140162    11.00000    0.08849    0.06804 =
         0.05295    0.00514   -0.00896    0.01156
AFIX  43
H6    2    0.044144    0.476623   -0.186452    11.00000   -1.20000
AFIX   0
C7    1    0.085612    0.523448   -0.095004    11.00000    0.08166    0.05667 =
         0.05727    0.01366   -0.00475    0.00695
AFIX  43
H7    2    0.071902    0.570693   -0.109571    11.00000   -1.20000
AFIX   0
C8    1    0.107894    0.273243   -0.158323    11.00000    0.19029    0.07875 =
         0.09379   -0.01641   -0.01413    0.00740
AFIX 137
H8A   2    0.163913    0.274443   -0.122549    11.00000   -1.50000
H8B   2    0.132355    0.252573   -0.201280    11.00000   -1.50000
H8C   2    0.051809    0.244424   -0.141753    11.00000   -1.50000
AFIX   0
C9    1    0.509690    0.405858    0.124443    11.00000    0.06866    0.03570 =
         0.07324    0.00131   -0.00067   -0.00893
C10   1    0.603739    0.374315    0.104436    11.00000    0.09362    0.06592 =
         0.08756   -0.00042    0.00705    0.00698
AFIX  43
H10   2    0.654431    0.360528    0.138845    11.00000   -1.20000
AFIX   0
C11   1    0.619822    0.364001    0.031835    11.00000    0.12192    0.05982 =
         0.10348   -0.00896    0.04540    0.00136
AFIX  43
H11   2    0.681188    0.342581    0.018033    11.00000   -1.20000
AFIX   0
C12   1    0.547567    0.384744   -0.017612    11.00000    0.12697    0.07789 =
         0.08362   -0.01806    0.02544   -0.02832
AFIX  43
H12   2    0.560522    0.377548   -0.065346    11.00000   -1.20000
AFIX   0
C13   1    0.456967    0.415564   -0.001310    11.00000    0.11624    0.09574 =
         0.07654   -0.01014   -0.00229   -0.01711
AFIX  43
H13   2    0.407868    0.429521   -0.036711    11.00000   -1.20000
AFIX   0
C14   1    0.439330    0.425808    0.070229    11.00000    0.08481    0.07102 =
         0.06199   -0.01269    0.01001   -0.01120
AFIX  43
H14   2    0.376982    0.447179    0.082175    11.00000   -1.20000
AFIX   0
C15   1    0.555041    0.498941    0.245071    11.00000    0.05539    0.04826 =
         0.07152    0.00276   -0.00421   -0.00186
C16   1    0.627084    0.532287    0.204101    11.00000    0.07774    0.05610 =
         0.08575   -0.00228    0.00404   -0.00648
AFIX  43
H16   2    0.637898    0.515061    0.158565    11.00000   -1.20000
AFIX   0
C17   1    0.684024    0.591751    0.230374    11.00000    0.07774    0.06393 =
         0.11299   -0.00187    0.01042   -0.01520
AFIX  43
H17   2    0.732001    0.613878    0.201940    11.00000   -1.20000
AFIX   0
C18   1    0.670161    0.617902    0.297421    11.00000    0.07957    0.06502 =
         0.10687   -0.01047   -0.01333   -0.00635
AFIX  43
H18   2    0.708813    0.657217    0.314735    11.00000   -1.20000
AFIX   0
C19   1    0.598773    0.585451    0.338536    11.00000    0.08461    0.06805 =
         0.09264   -0.02412   -0.00484   -0.00321
AFIX  43
H19   2    0.588529    0.602831    0.384095    11.00000   -1.20000
AFIX   0
C20   1    0.541456    0.526614    0.312551    11.00000    0.07238    0.06196 =
         0.08461   -0.00656   -0.00870   -0.00455
AFIX  43
H20   2    0.492855    0.505288    0.341059    11.00000   -1.20000
AFIX   0
C21   1    0.545827    0.345148    0.260153    11.00000    0.05576    0.04580 =
         0.07314   -0.00625   -0.00136    0.00105
C22   1    0.638924    0.353480    0.298464    11.00000    0.08641    0.05438 =
         0.12061    0.00896   -0.01954   -0.00265
AFIX  43
H22   2    0.667267    0.399352    0.305456    11.00000   -1.20000
AFIX   0
C23   1    0.691305    0.292612    0.327086    11.00000    0.10461    0.07991 =
         0.13873    0.02274   -0.04212    0.00577
AFIX  43
H23   2    0.754715    0.298281    0.352614    11.00000   -1.20000
AFIX   0
C24   1    0.649648    0.225178    0.317639    11.00000    0.10403    0.04742 =
         0.11279    0.01496   -0.01004    0.01264
AFIX  43
H24   2    0.685672    0.184896    0.335379    11.00000   -1.20000
AFIX   0
C25   1    0.556229    0.217086    0.282561    11.00000    0.09838    0.04765 =
         0.10572    0.00468    0.00095    0.00150
AFIX  43
H25   2    0.526331    0.171432    0.277866    11.00000   -1.20000
AFIX   0
C26   1    0.505390    0.276069    0.253857    11.00000    0.08323    0.04279 =
         0.08648   -0.00045   -0.01612    0.00513
AFIX  43
H26   2    0.441431    0.269447    0.229267    11.00000   -1.20000
AFIX   0
C27   1    0.265468    0.374845    0.411620    11.00000    0.07252    0.04245 =
         0.05571   -0.00297   -0.00507    0.00076
C28   1    0.350233    0.332321    0.402937    11.00000    0.08498    0.05924 =
         0.06666    0.01370    0.00612    0.00175
AFIX  43
H28   2    0.390828    0.339639    0.363936    11.00000   -1.20000
AFIX   0
C29   1    0.377323    0.277464    0.452101    11.00000    0.09077    0.06808 =
         0.09102    0.02475   -0.00763    0.01087
AFIX  43
H29   2    0.436047    0.248936    0.446621    11.00000   -1.20000
AFIX   0
C30   1    0.316152    0.267235    0.507331    11.00000    0.10260    0.06182 =
         0.06904    0.01189   -0.02677   -0.01038
AFIX  43
H30   2    0.333351    0.231009    0.540159    11.00000   -1.20000
AFIX   0
C31   1    0.230528    0.307969    0.516559    11.00000    0.11431    0.06581 =
         0.06403    0.00785    0.00380   -0.00526
AFIX  43
H31   2    0.189380    0.299617    0.555084    11.00000   -1.20000
AFIX   0
C32   1    0.204583    0.362199    0.468225    11.00000    0.09217    0.05804 =
         0.06711   -0.00322    0.00582    0.00509
AFIX  43
H32   2    0.145506    0.390245    0.474152    11.00000   -1.20000
AFIX   0
C33   1    0.291989    0.529359    0.394551    11.00000    0.07729    0.04666 =
         0.05991   -0.00519    0.00331    0.00173
C34   1    0.338133    0.525934    0.463444    11.00000    0.10918    0.05559 =
         0.07560   -0.01048   -0.01466   -0.00845
AFIX  43
H34   2    0.341375    0.482309    0.488052    11.00000   -1.20000
AFIX   0
C35   1    0.379044    0.588459    0.494649    11.00000    0.13915    0.07539 =
         0.08926   -0.01102   -0.03703   -0.01001
AFIX  43
H35   2    0.410701    0.586266    0.540193    11.00000   -1.20000
AFIX   0
C36   1    0.373551    0.653793    0.459268    11.00000    0.12639    0.06418 =
         0.10932   -0.02522   -0.01887   -0.01012
AFIX  43
H36   2    0.399226    0.695492    0.481525    11.00000   -1.20000
AFIX   0
C37   1    0.330171    0.657084    0.391253    11.00000    0.12763    0.04473 =
         0.09157   -0.00422   -0.01114   -0.00598
AFIX  43
H37   2    0.328993    0.700618    0.366472    11.00000   -1.20000
AFIX   0
C38   1    0.288489    0.595995    0.359819    11.00000    0.10620    0.05179 =
         0.07904   -0.00882   -0.01273   -0.00595
AFIX  43
H38   2    0.257132    0.599085    0.314238    11.00000   -1.20000
AFIX   0
C39   1    0.099716    0.461876    0.349216    11.00000    0.07471    0.05282 =
         0.06060   -0.00459   -0.00109    0.00387
C40   1    0.036122    0.419737    0.304148    11.00000    0.07616    0.06435 =
         0.08030   -0.00918   -0.00531    0.00578
AFIX  43
H40   2    0.066401    0.388244    0.272594    11.00000   -1.20000
AFIX   0
C41   1   -0.071699    0.423583    0.305155    11.00000    0.06353    0.08584 =
         0.09222   -0.00780   -0.00323   -0.01064
AFIX  43
H41   2   -0.112888    0.393580    0.275702    11.00000   -1.20000
AFIX   0
C42   1   -0.116309    0.470195    0.348254    11.00000    0.07875    0.11281 =
         0.11610   -0.01482   -0.00150    0.00057
AFIX  43
H42   2   -0.188639    0.472828    0.348591    11.00000   -1.20000
AFIX   0
C43   1   -0.057139    0.513588    0.391404    11.00000    0.09342    0.11862 =
         0.13318   -0.04528    0.01408    0.01766
AFIX  43
H43   2   -0.089036    0.546925    0.420304    11.00000   -1.20000
AFIX   0
C44   1    0.051430    0.508995    0.393146    11.00000    0.08234    0.09136 =
         0.09853   -0.02499    0.00087   -0.00093
AFIX  43
H44   2    0.091269    0.538099    0.424321    11.00000   -1.20000
AFIX   0
C45   1    0.106973    0.768678    0.026302    11.00000    0.21867    0.15277 =
         0.17623   -0.04625   -0.04596   -0.01263
AFIX 137
H45A  2    0.095955    0.764271    0.076269    11.00000   -1.50000
H45B  2    0.050476    0.795422    0.003627    11.00000   -1.50000
H45C  2    0.171428    0.793613    0.019884    11.00000   -1.50000
AFIX   0
C46   1    0.951015    0.226768    0.173844    11.00000    0.22507    0.24006 =
         0.21512    0.09267   -0.11660   -0.12150
AFIX 137
H46A  2    0.922752    0.246965    0.215813    11.00000   -1.50000
H46B  2    1.004947    0.192798    0.187414    11.00000   -1.50000
H46C  2    0.896706    0.202555    0.146142    11.00000   -1.50000
HKLF 4
REM  140107j in P2(1)/c
REM R1 =  0.0857 for   3113 Fo > 4sig(Fo)  and  0.1800 for all   7835 data
REM    510 parameters refined using      0 restraints
END
WGHT      0.1168      0.0000
REM Highest difference peak  1.525,  deepest hole -0.573,  1-sigma level  0.110
Q1    1   0.2774  0.4392  0.2906  11.00000  0.05    1.53
Q2    1   0.3853  0.4320  0.2308  11.00000  0.05    1.43
Q3    1   0.3279  0.4353  0.1819  11.00000  0.05    1.09
Q4    1   0.2206  0.4365  0.2409  11.00000  0.05    1.07
Q5    1   0.1616  0.4552  0.3501  11.00000  0.05    0.69
Q6    1   0.4959  0.4197  0.1637  11.00000  0.05    0.69
Q7    1   0.2454  0.3214  0.1296  11.00000  0.05    0.65
Q8    1   0.2097  0.3234  0.2349  11.00000  0.05    0.60
Q9    1   0.3021  0.3224  0.1815  11.00000  0.05    0.58
Q10   1   0.1487  0.3214  0.1880  11.00000  0.05    0.55
Q11   1   0.4543  0.4221  0.2670  11.00000  0.05    0.53
Q12   1   0.2465  0.5423  0.1212  11.00000  0.05    0.53
Q13   1   0.5557  0.4202  0.2109  11.00000  0.05    0.51
Q14   1   0.2347  0.4446  0.4026  11.00000  0.05    0.51
Q15   1   0.3006  0.5373  0.1703  11.00000  0.05    0.50
Q16   1   0.1408  0.5385  0.1773  11.00000  0.05    0.45
Q17   1   0.6033  0.3689 -0.0117  11.00000  0.05    0.42
Q18   1   0.1642  0.5392  0.2245  11.00000  0.05    0.40
Q19   1   0.6965  0.2133  0.2641  11.00000  0.05    0.38
Q20   1   0.1509  0.4371  0.1852  11.00000  0.05    0.37
Q21   1   0.3548  0.4348  0.1174  11.00000  0.05    0.37
Q22   1  -0.0148  0.3394 -0.1589  11.00000  0.05    0.36
Q23   1   0.7771  0.3062  0.3041  11.00000  0.05    0.36
Q24   1   0.1125  0.4548  0.2988  11.00000  0.05    0.35
Q25   1   0.2334  0.4388  0.0114  11.00000  0.05    0.34
Q26   1   0.6533  0.3478  0.2611  11.00000  0.05    0.33
Q27   1   0.1359  0.7026  0.0610  11.00000  0.05    0.33
Q28   1   0.0759  0.4447  0.3531  11.00000  0.05    0.33
Q29   1   0.1253  0.4340  0.2492  11.00000  0.05    0.33
Q30   1   0.5596  0.5212  0.2515  11.00000  0.05    0.32
;
