# Supplementary material for: Chlorido[5-meth­oxy-1H-benzimidazole-2(3H)-thione-κS]bis­(tri­phenyl­phos­phane-κP)copper(I) methanol disolvate
Source: Acta Crystallogr Sect E Struct Rep Online. 2014 Jan 22;70(Pt 2):m60. doi: 10.1107/S1600536814001251 (PMC3998264; doi:10.1107/S1600536814001251)
Supplement: Supplementary file 2 [file e-70-00m60-Isup2.hkl]

# 
# h,k,l, Fc-squared, Fo-squared, sigma(Fo-squared) and status flag 
# 
data_I
_shelx_title ' 140107j in P2(1)/c' 
_shelx_refln_list_code          4 
_shelx_F_calc_maximum      438.99 
_exptl_crystal_F_000      1808.00 
_reflns_d_resolution_high  0.8403 
 
loop_ 
 _symmetry_equiv_pos_as_xyz 
 'x, y, z' 
 '-x, y+1/2, -z+1/2' 
 '-x, -y, -z' 
 'x, -y-1/2, z-1/2' 
 
_cell_length_a    12.8354 
_cell_length_b    18.4979 
_cell_length_c    18.7933 
_cell_angle_alpha  90.000 
_cell_angle_beta   92.839 
_cell_angle_gamma  90.000 
 
_shelx_F_squared_multiplier     1.000 
 
loop_ 
 _refln_index_h 
 _refln_index_k 
 _refln_index_l 
 _refln_F_squared_calc 
 _refln_F_squared_meas 
 _refln_F_squared_sigma 
 _refln_observed_status 
   2   0   0     4171.88     3735.92     89.04 o 
   3   0   0     2227.18     2759.75    320.83 o 
   4   0   0      223.17      131.74     39.33 o 
   5   0   0    20184.81    21233.10    662.53 o 
   6   0   0      385.94      288.16     71.96 o 
   7   0   0     2124.83     2388.59    224.63 o 
   8   0   0      373.22      240.90     82.30 o 
   9   0   0      968.38     1146.47    129.41 o 
  10   0   0      143.39      238.38     90.83 o 
  11   0   0      593.50      779.48    138.47 o 
  12   0   0      545.41      730.64    164.35 o 
  13   0   0     1203.38     1921.68    275.61 o 
  14   0   0        1.36      -53.71    131.06 o 
  15   0   0      149.15      146.33    208.29 o 
   2   1   0     4297.27     3566.89    233.82 o 
   3   1   0    15952.52    14683.86    465.07 o 
   4   1   0       25.78       64.26     33.68 o 
   5   1   0     2190.75     2199.76    104.40 o 
   6   1   0        4.62       40.75     35.21 o 
   7   1   0       17.65      -14.61     37.70 o 
   8   1   0      189.37      110.76     53.68 o 
   9   1   0      104.71       58.06     49.12 o 
  10   1   0      131.72       77.36     59.99 o 
  11   1   0      120.29      105.45     73.45 o 
  12   1   0      345.15      321.66     99.12 o 
  13   1   0        8.53      -45.36     95.82 o 
  14   1   0       15.83       70.81    121.46 o 
  15   1   0        2.99       18.95    169.90 o 
   1   2   0       45.82      151.27     38.60 o 
   2   2   0     3010.25     2796.97    262.38 o 
   3   2   0     4693.15     4957.02    300.89 o 
   4   2   0      737.76      577.79     46.07 o 
   5   2   0     5478.75     5363.77    124.81 o 
   6   2   0      645.66      668.30     58.78 o 
   7   2   0      530.28      450.84     70.92 o 
   8   2   0     1114.13     1352.73     92.78 o 
   9   2   0      284.97      340.41     72.86 o 
  10   2   0       19.95       -0.60     62.65 o 
  11   2   0       65.68      -20.83     76.90 o 
  12   2   0      128.61       93.04     85.54 o 
  13   2   0      238.72      319.75    105.72 o 
  14   2   0       22.10       53.08    138.46 o 
  15   2   0       37.32      128.04    160.41 o 
   1   3   0    22703.26    31964.99   3150.98 o 
   2   3   0      138.99       93.36     34.11 o 
   3   3   0      626.32      689.82     58.49 o 
   4   3   0     4861.98     4454.68    450.69 o 
   5   3   0     3140.32     2869.44    137.42 o 
   6   3   0    10625.44    10126.56    186.41 o 
   7   3   0     4544.56     3974.82    194.11 o 
   8   3   0       45.03       68.61     52.87 o 
   9   3   0      114.73      111.85     54.24 o 
  10   3   0       20.97      -61.58     56.36 o 
  11   3   0      563.34      519.73     85.62 o 
  12   3   0      265.72      267.25     93.38 o 
  13   3   0       96.09      232.90    108.14 o 
  14   3   0       27.43       42.87    175.47 o 
  15   3   0        6.47      -84.60    180.20 o 
   0   4   0     2541.71     3724.38    154.94 o 
   1   4   0    30085.94    44723.97    894.57 o 
   2   4   0      651.77      552.40     94.30 o 
   3   4   0     1050.69     1143.06     85.79 o 
   4   4   0        1.02      -44.54     32.25 o 
   5   4   0       36.12       43.60     43.25 o 
   6   4   0      128.16       91.13     51.96 o 
   7   4   0        9.84      -75.00     50.05 o 
   8   4   0        7.94      -53.51     48.15 o 
   9   4   0      251.37      311.27     77.67 o 
  10   4   0       83.55       28.52     76.39 o 
  11   4   0        1.47     -100.09     86.18 o 
  12   4   0        1.28      -29.95     84.44 o 
  13   4   0        0.32       -6.33    115.46 o 
  14   4   0        0.74      189.26    158.72 o 
  15   4   0       29.06       45.91    161.45 o 
   1   5   0     3344.35     4891.16    288.51 o 
   2   5   0    39805.52    51485.81   1163.16 o 
   3   5   0     3090.60     3115.97    127.58 o 
   4   5   0      527.30      435.12     74.07 o 
   5   5   0        0.21       -7.66     58.55 o 
   6   5   0     5245.81     4612.15    342.48 o 
   7   5   0     2112.55     2066.05    117.18 o 
   8   5   0      906.29      943.22    100.51 o 
   9   5   0        3.92       -7.74     61.59 o 
  10   5   0      454.19      468.80    109.13 o 
  11   5   0      451.94      485.04    128.96 o 
  12   5   0      173.16      203.01    137.91 o 
  13   5   0       40.99      120.31    169.15 o 
  14   5   0      149.02      259.20    274.80 o 
   0   6   0     9318.58    15598.97    364.98 o 
   1   6   0     8179.26    11163.25    801.85 o 
   2   6   0     1980.42     2308.18     95.37 o 
   3   6   0      363.13      389.60     96.04 o 
   4   6   0     1452.11     1414.56    108.02 o 
   5   6   0    11151.76    12760.17    906.75 o 
   6   6   0     2901.80     3464.96    386.74 o 
   7   6   0     4080.38     4171.79    218.57 o 
   8   6   0      237.67      215.31     71.18 o 
   9   6   0     1331.24     1329.13    122.78 o 
  10   6   0     1048.17     1100.68    165.48 o 
  11   6   0      120.43       50.42    101.21 o 
  12   6   0        1.59       83.69    136.88 o 
  13   6   0      120.77      158.68    183.28 o 
  14   6   0       17.18      -73.29    151.66 o 
   1   7   0        2.65        9.65     38.01 o 
   2   7   0      586.49      622.27     62.88 o 
   3   7   0      828.79      938.68    107.42 o 
   4   7   0      299.91      389.14     73.27 o 
   5   7   0     2002.38     2085.33    150.66 o 
   6   7   0     1653.94     1821.19    120.64 o 
   7   7   0      471.97      469.45     83.51 o 
   8   7   0        6.41        1.72     66.27 o 
   9   7   0       30.03      -54.41     84.79 o 
  10   7   0       19.60        4.17     91.32 o 
  11   7   0       49.50       17.68    124.93 o 
  12   7   0       53.53       50.21    137.04 o 
  13   7   0       13.09       -4.28    161.18 o 
  14   7   0       69.10      176.02    189.59 o 
   0   8   0    13513.50    23597.19    516.93 o 
   1   8   0       45.99       47.32     44.43 o 
   2   8   0    12253.29    17849.59   1907.63 o 
   3   8   0       44.78       38.87     42.88 o 
   4   8   0     7925.54     9177.55    406.36 o 
   5   8   0      904.04      617.94     93.84 o 
   6   8   0       28.27       21.35     72.81 o 
   7   8   0      208.78      146.54     71.03 o 
   8   8   0       53.04      -19.03     87.98 o 
   9   8   0       14.06       15.97     96.53 o 
  10   8   0      230.33      228.10    168.24 o 
  11   8   0      692.63      863.35    195.29 o 
  12   8   0       43.58      112.80    144.93 o 
  13   8   0      648.97     1313.44    263.08 o 
  14   8   0        3.01      105.16    167.61 o 
   1   9   0    10414.66    15209.88    833.94 o 
   2   9   0     2974.35     4037.84    196.02 o 
   3   9   0     1091.85     1192.43     94.30 o 
   4   9   0     1065.83      991.04     86.13 o 
   5   9   0      213.91      263.93     83.00 o 
   6   9   0      277.45      107.67     91.62 o 
   7   9   0      745.82      719.58    129.86 o 
   8   9   0      195.64      104.22     83.51 o 
   9   9   0        1.40     -169.88    125.30 o 
  10   9   0       94.59      213.09    153.89 o 
  11   9   0      516.34      449.11    165.87 o 
  12   9   0      357.31      420.00    212.62 o 
  13   9   0        0.16       46.52    143.08 o 
   0  10   0     2119.55     3203.62    231.37 o 
   1  10   0       29.28      -16.44     62.94 o 
   2  10   0     7998.15    11823.84    466.90 o 
   3  10   0      796.20      835.15     88.93 o 
   4  10   0        9.74       63.00     56.73 o 
   5  10   0       46.45       -5.95     68.91 o 
   6  10   0       91.80      100.51     84.17 o 
   7  10   0       15.79      112.30    120.11 o 
   8  10   0        4.75      -50.67    113.77 o 
   9  10   0       21.08       50.80    138.08 o 
  10  10   0       20.44      -39.98    139.19 o 
  11  10   0       23.51      186.38    167.80 o 
  12  10   0        0.46       67.67    141.39 o 
  13  10   0      136.09       35.54    168.45 o 
   1  11   0    12786.86    18474.79    368.46 o 
   2  11   0      154.84      104.23     64.12 o 
   3  11   0     1453.16     1847.10    124.23 o 
   4  11   0      223.16      217.56     63.21 o 
   5  11   0      754.88      619.88     88.35 o 
   6  11   0     1760.09     1562.15    123.95 o 
   7  11   0     1121.18     1036.58    199.14 o 
   8  11   0       31.49      -96.16    177.88 o 
   9  11   0      255.20      208.18    150.75 o 
  10  11   0       57.73      -18.61    121.64 o 
  11  11   0      591.15     1050.60    231.59 o 
  12  11   0      294.35      292.61    162.71 o 
  13  11   0        1.76      -20.21    180.96 o 
   0  12   0       53.34      215.49    131.47 o 
   1  12   0     1928.87     2277.68    149.14 o 
   2  12   0     2731.21     3319.74    178.50 o 
   3  12   0        0.93      -59.81     51.24 o 
   4  12   0      164.88      152.67     69.25 o 
   5  12   0      629.69      649.15     98.23 o 
   6  12   0     1132.43     1274.72    154.70 o 
   7  12   0        7.22       39.47    121.72 o 
   8  12   0      726.47      718.54    182.82 o 
   9  12   0       98.72       50.70    141.62 o 
  10  12   0       35.80      100.89    158.90 o 
  11  12   0        0.11      109.58    153.95 o 
  12  12   0       70.31       87.65    153.75 o 
   1  13   0     2044.38     2585.30    158.51 o 
   2  13   0       43.45       -4.62     70.60 o 
   3  13   0     2273.89     2573.18    178.24 o 
   4  13   0      930.33     1045.93    114.09 o 
   5  13   0        7.99      -13.70     83.26 o 
   6  13   0     1110.60     1184.59    336.57 o 
   7  13   0       15.59      -20.17    154.33 o 
   8  13   0      369.70      200.05    147.77 o 
   9  13   0      187.92      210.89    195.04 o 
  10  13   0        6.45       25.32    140.83 o 
  11  13   0       32.41      -45.16    191.69 o 
  12  13   0        3.53     -135.94    168.32 o 
   0  14   0     1051.33     1055.14    173.37 o 
   1  14   0     1772.64     1943.49    152.58 o 
   2  14   0     1790.84     2319.28    165.48 o 
   3  14   0      555.12      528.17    100.24 o 
   4  14   0      238.05      189.87    106.24 o 
   5  14   0     1311.37     1387.99    192.41 o 
   6  14   0     1419.75     1295.75    265.49 o 
   7  14   0     1377.03     1250.34    230.68 o 
   8  14   0      657.10      642.70    201.83 o 
   9  14   0      560.38      524.09    187.85 o 
  10  14   0      103.59      182.55    175.71 o 
  11  14   0       61.32       44.88    156.88 o 
   1  15   0     3057.89     4048.40    216.29 o 
   2  15   0       22.36       48.19     92.17 o 
   3  15   0     1138.66     1358.89    141.32 o 
   4  15   0       91.36      -40.37    105.05 o 
   5  15   0        1.31      120.89    132.30 o 
   6  15   0      300.87      279.13    175.17 o 
   7  15   0      454.15      694.02    240.59 o 
   8  15   0      101.05      210.45    150.75 o 
   9  15   0        1.88      -92.58    169.45 o 
  10  15   0      193.17      273.30    192.72 o 
  11  15   0      127.37       72.80    198.41 o 
   0  16   0       22.85       -0.53    134.95 o 
   1  16   0      273.21      233.29     96.51 o 
   2  16   0     1849.00     2526.93    203.81 o 
   3  16   0        4.06      -71.61     96.15 o 
   4  16   0       57.92      -35.57    137.24 o 
   5  16   0       24.24      171.25    144.29 o 
   6  16   0        2.59      -61.88    120.48 o 
   7  16   0      956.00      666.86    203.51 o 
   8  16   0      120.88       28.62    143.91 o 
   9  16   0        6.45      -11.42    171.99 o 
  10  16   0        9.71      -54.11    148.96 o 
   1  17   0      620.89      899.42    135.85 o 
   2  17   0      583.52      497.03    151.01 o 
   3  17   0      308.45      438.23    160.81 o 
   4  17   0       44.47       53.69    168.00 o 
   5  17   0      162.27       91.27    151.52 o 
   6  17   0      716.86      623.63    230.33 o 
   7  17   0      772.42      422.57    523.00 o 
   8  17   0        4.83     -120.70    160.19 o 
   9  17   0        9.83      102.15    174.14 o 
   0  18   0       27.51      -49.31    121.47 o 
   1  18   0       75.07      -49.68    110.29 o 
   2  18   0      468.82      354.20    155.67 o 
   3  18   0       17.90       78.54    151.10 o 
   4  18   0       21.39     -132.02    161.87 o 
   5  18   0        0.31      -62.15    156.91 o 
   6  18   0        5.71       13.18    148.19 o 
   7  18   0      147.83      122.61    175.56 o 
   8  18   0        7.94     -117.95    127.53 o 
   1  19   0     1986.51     2781.06    248.78 o 
   2  19   0       74.17      114.99    153.67 o 
   3  19   0      719.99      930.83    218.38 o 
   4  19   0      105.81      190.34    154.32 o 
   5  19   0        2.55       25.06    137.39 o 
   6  19   0       75.19      175.95    157.29 o 
   7  19   0       23.21        0.55    160.82 o 
   0  20   0      793.56      500.58    310.53 o 
   1  20   0      191.38       93.08    170.01 o 
   2  20   0        0.48       28.95    132.96 o 
   3  20   0        4.73     -118.09    152.91 o 
   4  20   0       80.75      -29.92    172.88 o 
   5  20   0       50.11       52.12    189.09 o 
   6  20   0       22.97      -42.70    199.81 o 
   1  21   0       20.62      -76.40    206.77 o 
   2  21   0        0.39       57.17    132.19 o 
   3  21   0      181.61      226.90    153.23 o 
   4  21   0      105.23      173.94    212.36 o 
 -15   1   1       28.21       12.40    121.91 o 
 -14   1   1      182.83      416.04    152.78 o 
 -13   1   1       79.88      159.89    102.77 o 
 -12   1   1      847.27     1277.57    141.84 o 
 -11   1   1      918.96     1038.27    110.80 o 
 -10   1   1      383.74      380.15     75.38 o 
  -9   1   1        4.68      -18.30     51.80 o 
  -8   1   1        7.64        5.91     43.73 o 
  -7   1   1     2887.27     2547.80    254.73 o 
  -6   1   1      116.03       10.58     38.56 o 
  -5   1   1     3327.87     2723.47    164.97 o 
  -4   1   1     1898.83     1551.51     75.69 o 
  -3   1   1   192708.00   172289.50   3159.48 o 
  -2   1   1     2967.14     2381.19    205.53 o 
   2   1   1     7348.78     6968.53    642.59 o 
   3   1   1     5501.49     5228.58    209.87 o 
   4   1   1     2051.37     1949.02     70.93 o 
   5   1   1     3397.13     3025.07    157.26 o 
   6   1   1     3082.45     3463.28    116.38 o 
   7   1   1      107.55      -31.79     55.73 o 
   8   1   1      100.28       85.03     49.30 o 
   9   1   1       32.45       15.00     52.75 o 
  10   1   1       39.89      -91.80     61.20 o 
  11   1   1      947.85     1317.58    117.06 o 
  12   1   1      563.84      922.12    118.31 o 
  13   1   1        1.75      -39.05     79.58 o 
  14   1   1       34.36      -76.02    110.01 o 
  15   1   1       22.42       -5.70    175.22 o 
 -15   2   1       76.97      170.37    196.57 o 
 -14   2   1        3.14       42.97    118.19 o 
 -13   2   1      373.96      506.87    119.87 o 
 -12   2   1      147.51      223.79    108.39 o 
 -11   2   1      139.09      193.10     74.85 o 
 -10   2   1      388.90      377.68     78.62 o 
  -9   2   1       36.24       31.44     49.72 o 
  -8   2   1       39.65      -42.45     45.52 o 
  -7   2   1      474.24      479.60     59.50 o 
  -6   2   1     2275.86     2112.37    108.24 o 
  -5   2   1      234.74      242.03     36.29 o 
  -4   2   1     4211.18     3446.95    185.15 o 
  -3   2   1     5509.02     5497.13    484.42 o 
  -2   2   1     1252.17     1454.92    170.02 o 
  -1   2   1     5378.89     7077.32   1677.33 o 
   1   2   1     4903.73     5973.81   1415.40 o 
   2   2   1       30.45       95.97     44.83 o 
   3   2   1      175.44       87.77     63.20 o 
   4   2   1    18740.67    18590.59    773.43 o 
   5   2   1     2923.26     3168.67    202.17 o 
   6   2   1       97.40       67.72     40.64 o 
   7   2   1      430.79      417.27     56.50 o 
   8   2   1        4.45      -48.13     44.76 o 
   9   2   1      197.97      139.84     56.90 o 
  10   2   1      105.60      105.38     61.62 o 
  11   2   1       14.70       -7.87     68.82 o 
  12   2   1      202.73      173.94     86.31 o 
  13   2   1       77.14       47.16     92.40 o 
  14   2   1        0.41       54.81    126.14 o 
  15   2   1       57.47      176.52    184.16 o 
 -15   3   1        0.03       93.30    166.06 o 
 -14   3   1       24.53       38.11    139.43 o 
 -13   3   1       22.26      -29.49     94.06 o 
 -12   3   1       61.83       -1.55     90.82 o 
 -11   3   1      187.61      270.61    102.09 o 
 -10   3   1        0.06      -38.48     56.79 o 
  -9   3   1      373.42      354.26     65.09 o 
  -8   3   1      123.95       64.70     49.35 o 
  -7   3   1      130.71      162.97     51.75 o 
  -6   3   1      121.83       88.89     42.96 o 
  -5   3   1      737.61      726.40     62.01 o 
  -4   3   1      582.93      634.99     56.68 o 
  -3   3   1     3486.30     3894.50    393.80 o 
  -2   3   1     7463.59     8008.82    863.36 o 
  -1   3   1      907.41      957.19     99.65 o 
   0   3   1      686.50      859.74    122.77 o 
   1   3   1     6872.10     9681.10   1455.95 o 
   2   3   1    11516.08    12242.61    737.39 o 
   3   3   1     1169.00     1112.00     67.44 o 
   4   3   1     5364.32     5876.78    367.63 o 
   5   3   1     1364.19     1393.78     91.08 o 
   6   3   1     3392.54     3815.61    217.28 o 
   7   3   1      156.32       94.96     46.60 o 
   8   3   1      353.58      322.46     60.12 o 
   9   3   1       23.34       -2.37     55.19 o 
  10   3   1        9.59      -28.83     65.57 o 
  11   3   1        1.40      -58.11     74.70 o 
  12   3   1       65.68       78.38     88.20 o 
  13   3   1       74.56       76.78    117.65 o 
  14   3   1        0.58       -2.01    151.85 o 
  15   3   1       11.39      177.11    171.67 o 
 -15   4   1       41.85       34.86    189.62 o 
 -14   4   1        8.13       57.37    132.35 o 
 -13   4   1      144.34      256.24    122.21 o 
 -12   4   1      123.15      102.59    120.59 o 
 -11   4   1       66.72       67.55     85.86 o 
 -10   4   1     1280.44     1619.34    164.85 o 
  -9   4   1      208.01      107.81     75.22 o 
  -8   4   1     1907.87     1791.87    124.29 o 
  -7   4   1      264.90      224.16     60.80 o 
  -6   4   1     2850.10     2815.67    131.42 o 
  -5   4   1     9135.59     8025.42    187.18 o 
  -4   4   1       93.61      145.89     46.53 o 
  -3   4   1      905.10      987.12     78.87 o 
  -2   4   1     8956.48    10001.12    613.64 o 
  -1   4   1      983.66     1334.34    100.94 o 
   0   4   1     5983.24     8798.84    732.62 o 
   1   4   1     1247.35     2152.77    127.31 o 
   2   4   1      381.94      253.40     60.22 o 
   3   4   1     6161.16     6465.94    539.12 o 
   4   4   1      574.54      540.99     62.00 o 
   5   4   1    28000.88    29614.71   2002.26 o 
   6   4   1       26.13       18.16     49.11 o 
   7   4   1     4882.60     5282.16    173.75 o 
   8   4   1      419.63      341.97     70.80 o 
   9   4   1     1342.77     1284.25    111.93 o 
  10   4   1       25.45      -60.58     73.84 o 
  11   4   1       64.89       22.57     81.33 o 
  12   4   1       25.73       32.48    104.54 o 
  13   4   1        9.35      -41.97    110.83 o 
  14   4   1      100.50      232.52    152.53 o 
 -14   5   1        0.30      -58.11    135.04 o 
 -13   5   1        0.86     -137.31    158.94 o 
 -12   5   1       21.00       12.07    103.13 o 
 -11   5   1      402.14      390.18    119.57 o 
 -10   5   1      748.81      696.38    123.85 o 
  -9   5   1        3.91      -57.28     66.54 o 
  -8   5   1      107.03       79.22     58.57 o 
  -7   5   1     2017.73     2095.96    146.97 o 
  -6   5   1     3783.01     3383.74    139.03 o 
  -5   5   1        1.58      -33.47     42.75 o 
  -4   5   1      826.17      661.53     76.61 o 
  -3   5   1      244.41      249.69     53.06 o 
  -2   5   1     2040.58     2697.75    299.88 o 
  -1   5   1    11145.80    18135.72    557.99 o 
   0   5   1     3866.82     5235.41    137.74 o 
   1   5   1     3875.23     5435.17    504.39 o 
   2   5   1     3260.34     3998.48    226.63 o 
   3   5   1      368.06      321.48     60.86 o 
   4   5   1      859.75      691.92     91.17 o 
   5   5   1     3692.77     4400.79    141.71 o 
   6   5   1    10674.49    11019.01    384.26 o 
   7   5   1     1986.32     2225.67    126.68 o 
   8   5   1     1116.26      906.31     93.56 o 
   9   5   1       80.16       52.23     69.29 o 
  10   5   1      337.69      308.38     85.88 o 
  11   5   1      491.96      660.31    159.54 o 
  12   5   1        0.51      -25.44    133.37 o 
  13   5   1        6.05        4.27    174.67 o 
  14   5   1        4.93      -31.31    167.00 o 
 -14   6   1        0.86       19.40    151.34 o 
 -13   6   1      124.43      319.88    195.88 o 
 -12   6   1       11.33     -103.57    143.30 o 
 -11   6   1      316.55      360.23    137.43 o 
 -10   6   1     1132.80     1241.43    155.58 o 
  -9   6   1      337.16      402.16    107.56 o 
  -8   6   1      848.31      915.29     99.93 o 
  -7   6   1       14.97      -27.40     60.82 o 
  -6   6   1      209.35      125.11     62.42 o 
  -5   6   1     5100.37     6020.11    514.62 o 
  -4   6   1     1538.38     1340.02    102.33 o 
  -3   6   1      746.21      830.63     77.55 o 
  -2   6   1       32.84       55.37     33.88 o 
  -1   6   1     1635.74     2514.98    116.43 o 
   0   6   1     3439.23     5073.30    466.35 o 
   1   6   1      177.32      213.08     49.43 o 
   2   6   1    13495.01    18071.06   1506.15 o 
   3   6   1     1594.13     1404.83    102.94 o 
   4   6   1      638.45      459.59     74.16 o 
   5   6   1     7185.98     5823.92    294.60 o 
   6   6   1        8.99      -43.50     57.96 o 
   7   6   1     3086.01     2940.72    144.89 o 
   8   6   1      167.24      140.28     72.74 o 
   9   6   1       90.45       89.59     69.48 o 
  10   6   1      212.50      316.96    101.44 o 
  11   6   1       72.19       60.19    129.66 o 
  12   6   1       85.97      106.58    138.38 o 
  13   6   1       31.68      158.34    195.26 o 
  14   6   1       83.67      107.89    201.17 o 
 -14   7   1      228.70      341.09    200.45 o 
 -13   7   1       32.93       48.66    146.61 o 
 -12   7   1      227.69      487.83    184.10 o 
 -11   7   1      577.34      449.88    124.24 o 
 -10   7   1      212.70      239.87    112.67 o 
  -9   7   1       16.28     -104.16     83.92 o 
  -8   7   1      347.16      313.14    101.25 o 
  -7   7   1     3152.26     3052.22    235.17 o 
  -6   7   1      719.68      883.24     89.34 o 
  -5   7   1      780.03      778.34    103.90 o 
  -4   7   1     1446.91     1266.81    161.34 o 
  -3   7   1       98.95       27.83     40.96 o 
  -2   7   1     3593.13     5122.24    251.98 o 
  -1   7   1    12453.78    19906.31    715.00 o 
   0   7   1     1709.94     2560.54    150.81 o 
   1   7   1    14038.68    21010.82   1537.86 o 
   2   7   1     9877.42    13724.29   1040.22 o 
   3   7   1     1477.21     1858.67     99.68 o 
   4   7   1      169.44      161.88     63.34 o 
   5   7   1     3771.93     3972.52    192.01 o 
   6   7   1    11154.53    12400.20    857.12 o 
   7   7   1     1194.25      987.80    103.65 o 
   8   7   1       15.19        0.28     73.61 o 
   9   7   1        9.57        0.75     82.20 o 
  10   7   1        0.96     -123.09    160.07 o 
  11   7   1      246.58      385.25    195.48 o 
  12   7   1      140.67      292.55    155.40 o 
  13   7   1        1.92       63.37    192.47 o 
  14   7   1       48.40       69.63    185.29 o 
 -14   8   1        2.14      138.91    218.36 o 
 -13   8   1        2.49      166.45    182.08 o 
 -12   8   1       24.99      -39.33    178.95 o 
 -11   8   1       21.37       35.47    133.10 o 
 -10   8   1       68.36       50.40    106.04 o 
  -9   8   1      750.82      891.85    144.57 o 
  -8   8   1       12.65      113.71     82.76 o 
  -7   8   1       97.41       73.88     67.19 o 
  -6   8   1     1807.02     1920.99    159.19 o 
  -5   8   1     1972.21     1993.49    220.19 o 
  -4   8   1     7963.07     9386.00    401.06 o 
  -3   8   1        4.73      -27.57     41.57 o 
  -2   8   1      104.35      198.49     53.04 o 
  -1   8   1      798.21     1062.31     89.76 o 
   0   8   1     2309.11     3399.85    342.84 o 
   1   8   1      189.71      220.21     58.55 o 
   2   8   1     9266.65    13485.53    439.65 o 
   3   8   1      286.87      220.93     49.15 o 
   4   8   1      925.45      992.83     83.38 o 
   5   8   1        0.51       50.43     75.62 o 
   6   8   1      479.05      445.85    100.20 o 
   7   8   1      750.81      719.57     93.21 o 
   8   8   1      246.05      378.66     88.72 o 
   9   8   1      528.33      580.98    161.62 o 
  10   8   1      139.14      132.09    140.10 o 
  11   8   1       73.89       70.24    156.24 o 
  12   8   1       44.88       54.92    139.45 o 
  13   8   1       31.80       26.31    190.93 o 
  14   8   1       23.35       32.52    168.24 o 
 -13   9   1       35.16       24.15    200.31 o 
 -12   9   1      646.95      925.03    411.64 o 
 -11   9   1       50.34      151.89    182.47 o 
 -10   9   1      410.93      304.02    150.32 o 
  -9   9   1      731.13      732.28    131.01 o 
  -8   9   1     1034.01     1050.98    135.61 o 
  -7   9   1      155.84      178.04     91.90 o 
  -6   9   1      460.12      312.08     90.58 o 
  -5   9   1      526.01      397.16     94.98 o 
  -4   9   1     1032.69     1102.46     92.30 o 
  -3   9   1     5451.24     6502.20    338.00 o 
  -2   9   1     2343.45     3130.09    151.20 o 
  -1   9   1    21449.26    32668.47   1103.36 o 
   0   9   1       37.05      -77.12     57.66 o 
   1   9   1    14750.63    23090.50   1706.67 o 
   2   9   1       37.16      114.12     56.16 o 
   3   9   1     5357.31     6558.82    544.22 o 
   4   9   1      282.72      268.76     59.33 o 
   5   9   1      160.40      184.49     59.91 o 
   6   9   1     1391.72     1253.90    136.63 o 
   7   9   1       24.74       23.19     84.48 o 
   8   9   1        7.21      -85.98    126.35 o 
   9   9   1        9.15        3.87    114.41 o 
  10   9   1      556.09      398.52    149.11 o 
  11   9   1      432.09      737.41    190.25 o 
  12   9   1      295.05      186.62    195.68 o 
  13   9   1        4.12       83.06    147.55 o 
 -13  10   1      276.40      394.25    194.85 o 
 -12  10   1      135.84      112.67    149.38 o 
 -11  10   1      198.37      172.53    146.93 o 
 -10  10   1       32.52       40.82    124.39 o 
  -9  10   1      136.91      124.52    125.90 o 
  -8  10   1      299.07      210.92    135.18 o 
  -7  10   1      383.83      277.43    101.77 o 
  -6  10   1       45.42      106.06     90.93 o 
  -5  10   1     2477.49     2181.81    157.80 o 
  -4  10   1     9595.05     9993.21    627.15 o 
  -3  10   1       29.52       28.91     58.43 o 
  -2  10   1      874.75     1388.42    108.47 o 
  -1  10   1     9010.33    14597.75    736.89 o 
   0  10   1    27021.31    45921.76    795.29 o 
   1  10   1      655.55      692.19     88.22 o 
   2  10   1     4835.61     5947.10    597.33 o 
   3  10   1       19.42       35.02     52.00 o 
   4  10   1      352.00      315.33     68.18 o 
   5  10   1      125.73       64.16     63.25 o 
   6  10   1      172.90      191.67     59.20 o 
   7  10   1      162.11       15.22    154.27 o 
   8  10   1     1287.16     1161.64    204.86 o 
   9  10   1      157.13       94.35    129.31 o 
  10  10   1        5.44       49.17    145.24 o 
  11  10   1       79.79      150.07    189.56 o 
  12  10   1      448.18      530.88    200.95 o 
  13  10   1      257.75      219.59    215.32 o 
 -13  11   1        0.03      -66.36    144.20 o 
 -12  11   1        2.69      180.79    182.89 o 
 -11  11   1      171.82      237.51    169.01 o 
 -10  11   1       64.57      189.22    177.30 o 
  -9  11   1      428.34       70.92    121.97 o 
  -8  11   1        4.93     -163.61    139.96 o 
  -7  11   1       27.15       53.85     89.06 o 
  -6  11   1        0.86        0.40     58.90 o 
  -5  11   1      691.17      651.14    100.18 o 
  -4  11   1      438.83      405.36     74.39 o 
  -3  11   1       13.10       -2.71     53.18 o 
  -2  11   1       78.17      -14.89     62.47 o 
  -1  11   1      975.29     1126.83    109.88 o 
   0  11   1      237.77      294.63     86.84 o 
   1  11   1      133.66      212.23     79.48 o 
   2  11   1      544.42      615.26     86.44 o 
   3  11   1     1854.21     1710.08    199.69 o 
   4  11   1     1247.87     1347.37    130.57 o 
   5  11   1      155.95      131.20     66.09 o 
   6  11   1       71.76       70.15     85.58 o 
   7  11   1      598.81      750.46    202.40 o 
   8  11   1      182.25       50.98    126.81 o 
   9  11   1        1.42      -19.24    151.85 o 
  10  11   1      188.17      167.31    158.61 o 
  11  11   1      148.66      176.18    170.95 o 
  12  11   1       14.12       71.74    173.13 o 
  13  11   1        1.21      -19.05    167.83 o 
 -12  12   1      104.81      240.43    159.63 o 
 -11  12   1        9.20        9.75    133.91 o 
 -10  12   1      271.56      350.32    173.46 o 
  -9  12   1       73.40       75.98    150.62 o 
  -8  12   1      461.55      768.12    207.45 o 
  -7  12   1      100.47       83.47     78.56 o 
  -6  12   1     1010.48      849.05    103.27 o 
  -5  12   1     1351.17     1097.68    108.67 o 
  -4  12   1     1832.81     1620.90    127.27 o 
  -3  12   1      193.68      218.42     69.43 o 
  -2  12   1     3606.45     4821.15    206.36 o 
  -1  12   1     1495.55     1722.50    135.67 o 
   0  12   1     8766.92    13691.07    341.78 o 
   1  12   1     1857.60     2723.46    162.14 o 
   2  12   1       58.83       27.42     67.70 o 
   3  12   1     3965.28     4602.08    506.04 o 
   4  12   1      321.63      281.01     70.21 o 
   5  12   1     1720.13     1976.47    231.49 o 
   6  12   1       18.73      -36.09    139.42 o 
   7  12   1      851.20      678.83    248.58 o 
   8  12   1      404.33      561.33    303.88 o 
   9  12   1      157.69       62.55    142.24 o 
  10  12   1       96.97      106.64    160.54 o 
  11  12   1        0.11       82.55    152.71 o 
  12  12   1       49.43       91.51    163.09 o 
 -12  13   1        6.88      -83.55    148.82 o 
 -11  13   1      467.65      449.38    182.81 o 
 -10  13   1      205.00      285.42    194.04 o 
  -9  13   1        8.71       66.71    122.11 o 
  -8  13   1      104.95       17.55    121.21 o 
  -7  13   1     2957.99     3335.10    318.80 o 
  -6  13   1      705.08      653.63    156.99 o 
  -5  13   1     1352.20     1269.83    166.06 o 
  -4  13   1     2659.33     2982.05    231.24 o 
  -3  13   1       70.10       98.31     74.40 o 
  -2  13   1     1883.79     2499.32    174.68 o 
  -1  13   1       20.05       76.07     72.94 o 
   0  13   1       90.56      175.46     79.52 o 
   1  13   1       21.06       34.59     68.17 o 
   2  13   1     1415.24     1767.69    137.48 o 
   3  13   1     1153.82     1225.38    122.15 o 
   4  13   1      138.21      138.43    101.07 o 
   5  13   1      121.49      119.32    134.21 o 
   6  13   1     1338.77     1374.88    343.98 o 
   7  13   1      771.50      782.13    207.75 o 
   8  13   1      178.02      239.46    197.00 o 
   9  13   1       25.55       -2.94    165.60 o 
  10  13   1      203.03       27.05    176.16 o 
  11  13   1      195.77      233.24    190.56 o 
  12  13   1       54.27      120.96    168.56 o 
 -11  14   1       43.25     -161.19    161.02 o 
 -10  14   1        7.63     -108.39    132.16 o 
  -9  14   1       34.23      -30.06    171.92 o 
  -8  14   1      256.89      340.99    168.28 o 
  -7  14   1        3.46      -49.48    123.04 o 
  -6  14   1      220.14       67.07     84.57 o 
  -5  14   1      282.80      305.84    105.91 o 
  -4  14   1        0.28       37.12     71.00 o 
  -3  14   1     1037.30     1047.15    117.67 o 
  -2  14   1     4168.57     5773.55    246.03 o 
  -1  14   1     1250.91     1462.20    162.66 o 
   0  14   1     1411.04     1745.56    147.46 o 
   1  14   1      242.89      176.43     79.86 o 
   2  14   1     2192.15     3016.98    296.69 o 
   3  14   1     1936.21     1955.26    147.84 o 
   4  14   1        1.43      -51.40    102.42 o 
   5  14   1      492.27      578.86    192.75 o 
   6  14   1      457.85      300.41    167.40 o 
   7  14   1      589.29      597.60    212.79 o 
   8  14   1       32.80       15.49    137.89 o 
   9  14   1       66.33      -66.33    171.55 o 
  10  14   1        7.51      -64.33    154.18 o 
  11  14   1        0.03      119.99    165.42 o 
 -11  15   1      210.13      148.78    185.35 o 
 -10  15   1      133.43       57.20    231.28 o 
  -9  15   1      190.21      223.87    158.39 o 
  -8  15   1      183.62      219.88    186.01 o 
  -7  15   1     2022.83     1708.64    341.51 o 
  -6  15   1      485.76      335.14    159.62 o 
  -5  15   1      187.28      301.08    114.87 o 
  -4  15   1        7.34      -60.38     89.63 o 
  -3  15   1      352.12      260.52     88.40 o 
  -2  15   1      211.09      306.22     96.91 o 
  -1  15   1       10.28       36.36     81.16 o 
   0  15   1      304.95      241.48     93.55 o 
   1  15   1      379.05      524.17    114.06 o 
   2  15   1      294.22      374.25     97.71 o 
   3  15   1        2.51       58.04    122.82 o 
   4  15   1     4110.55     5068.60   1070.90 o 
   5  15   1       77.40      -29.22    131.01 o 
   6  15   1     2854.32     2429.97    917.91 o 
   7  15   1       24.88     -113.30    124.97 o 
   8  15   1      337.13       93.38    155.20 o 
   9  15   1       70.18        1.48    168.35 o 
  10  15   1      195.52      225.99    343.22 o 
  11  15   1       72.70       97.68    221.02 o 
 -10  16   1       39.06      156.95    194.04 o 
  -9  16   1      245.63      204.71    186.08 o 
  -8  16   1       42.14      127.13    163.81 o 
  -7  16   1        2.66      -27.10    155.16 o 
  -6  16   1      748.77      601.30    203.37 o 
  -5  16   1      962.42      841.57    213.68 o 
  -4  16   1       36.88       -4.76    111.24 o 
  -3  16   1      180.90      268.24     96.26 o 
  -2  16   1     2029.48     2310.92    178.20 o 
  -1  16   1      463.86      413.84    101.72 o 
   0  16   1      299.49      343.39    110.86 o 
   1  16   1      110.06      137.87     94.48 o 
   2  16   1        0.71      -69.55     97.05 o 
   3  16   1       17.09      -21.69    170.59 o 
   4  16   1        4.58      108.17    178.39 o 
   5  16   1      651.35      652.31    435.58 o 
   6  16   1      158.24      378.56    216.47 o 
   7  16   1      133.86      140.81    143.21 o 
   8  16   1      178.90      212.09    190.81 o 
   9  16   1        0.08      -77.96    138.76 o 
  10  16   1       19.09      101.09    172.33 o 
  -9  17   1       60.60       27.22    159.56 o 
  -8  17   1        0.30       71.24    162.03 o 
  -7  17   1       94.08       99.28    164.01 o 
  -6  17   1      107.79       64.10    127.15 o 
  -5  17   1       47.55       89.52    143.05 o 
  -4  17   1        2.72      -39.43    126.49 o 
  -3  17   1      420.24      503.76    134.57 o 
  -2  17   1      314.15      205.97    105.41 o 
  -1  17   1     1406.77     1712.54    159.01 o 
   0  17   1      219.18      212.49     94.77 o 
   1  17   1     1113.71     1113.25    159.10 o 
   2  17   1        1.39      -60.71    104.32 o 
   3  17   1      216.16      367.00    194.41 o 
   4  17   1     1090.51     1060.72    361.08 o 
   5  17   1       16.01      -36.86    164.75 o 
   6  17   1       57.75      141.48    175.49 o 
   7  17   1      153.84      197.12    210.69 o 
   8  17   1       33.56      -12.41    149.62 o 
   9  17   1       45.06       74.64    200.23 o 
  -8  18   1       28.85      -90.00    129.31 o 
  -7  18   1       16.91      -77.13    170.18 o 
  -6  18   1        2.56     -149.28    148.92 o 
  -5  18   1      302.31      333.69    185.71 o 
  -4  18   1     1030.49     1429.63    367.93 o 
  -3  18   1      285.72      325.23    141.32 o 
  -2  18   1     2071.21     2785.15    245.69 o 
  -1  18   1      190.96      191.25     98.87 o 
   0  18   1     2431.44     2852.66    244.78 o 
   1  18   1        4.10      145.51    136.01 o 
   2  18   1      161.06       83.11    146.72 o 
   3  18   1        4.34      -98.69    166.91 o 
   4  18   1       26.80      134.20    145.84 o 
   5  18   1        9.47        6.58    182.59 o 
   6  18   1       15.62      -41.58    139.19 o 
   7  18   1        5.90        9.44    180.92 o 
   8  18   1      184.95      130.67    166.91 o 
  -7  19   1       13.45      -37.23    145.14 o 
  -6  19   1      250.59      241.53    173.99 o 
  -5  19   1      321.52      376.44    170.01 o 
  -4  19   1        0.01       -2.90    147.02 o 
  -3  19   1        2.59       -5.34    140.41 o 
  -2  19   1       14.44       49.14    124.59 o 
  -1  19   1        6.67      -43.97     97.04 o 
   0  19   1       25.08       -3.55    122.22 o 
   1  19   1      192.75      156.53    154.15 o 
   2  19   1        3.77     -116.13    171.80 o 
   3  19   1       13.83      276.92    209.94 o 
   4  19   1      256.16      259.48    153.59 o 
   5  19   1       56.87       10.82    146.08 o 
   6  19   1        6.15      -93.57    183.99 o 
   7  19   1      432.20      408.64    195.78 o 
  -6  20   1        7.05     -106.13    164.07 o 
  -5  20   1        6.68      207.23    179.33 o 
  -4  20   1       33.53      -49.59    155.96 o 
  -3  20   1      365.69      360.64    166.21 o 
  -2  20   1      986.54     1075.15    241.40 o 
  -1  20   1      152.73      392.91    178.02 o 
   0  20   1      246.37      177.88    285.45 o 
   1  20   1       53.59       49.87    172.75 o 
   2  20   1      414.47      517.91    195.62 o 
   3  20   1      137.00      215.00    199.70 o 
   4  20   1        5.08        5.65    166.93 o 
   5  20   1       66.88       72.83    148.83 o 
   6  20   1        3.16      197.37    213.11 o 
  -4  21   1       62.56       -5.95    164.68 o 
  -3  21   1        1.89       86.23    173.60 o 
  -2  21   1      327.88      282.79    237.94 o 
  -1  21   1      120.30      -76.02    187.00 o 
   0  21   1       45.45      -75.26    192.32 o 
   1  21   1       36.57      -24.71    288.49 o 
   2  21   1      107.07      248.35    201.74 o 
   3  21   1       22.84      -78.31    191.98 o 
   4  21   1        1.28      -79.26    145.12 o 
 -15   0   2      200.63      642.31    226.93 o 
 -14   0   2        2.85       34.97    209.43 o 
 -13   0   2      988.33     2040.08    336.95 o 
 -12   0   2       20.70     -158.66    129.85 o 
 -11   0   2      717.06     1053.35    163.49 o 
 -10   0   2      160.53      151.14     87.15 o 
  -9   0   2      555.66      531.13    103.75 o 
  -8   0   2      992.18     1307.99    165.67 o 
  -7   0   2     5663.00     5697.40    310.21 o 
  -6   0   2      190.42      171.82     59.31 o 
  -5   0   2     9562.78     7615.76    511.62 o 
  -4   0   2   158498.22   144685.80   3601.69 o 
  -3   0   2    40138.45    35360.84   1724.84 o 
  -2   0   2      895.48      526.84    114.98 o 
  -1   0   2     8905.87     8272.99    223.49 o 
   1   0   2    28924.51    25807.97    473.21 o 
   2   0   2      855.86      643.44    110.80 o 
   3   0   2       32.90       40.45     42.92 o 
   4   0   2     2100.85     2142.82    106.28 o 
   5   0   2    13006.54    12737.54   1127.56 o 
   6   0   2      107.60       85.90     61.23 o 
   7   0   2     1274.90     1214.37    122.05 o 
   8   0   2     4865.52     5719.37    240.32 o 
   9   0   2        2.20      -27.25     65.94 o 
  10   0   2     1548.53     1683.94    160.75 o 
  11   0   2       26.30       61.06    112.62 o 
  12   0   2      718.60     1233.26    199.57 o 
  13   0   2      398.76      578.21    149.62 o 
 -15   1   2        6.18        4.43    116.38 o 
 -14   1   2       16.46       80.45    111.45 o 
 -13   1   2       68.33       95.93    100.92 o 
 -12   1   2      371.74      584.08    118.96 o 
 -11   1   2       45.32       24.14     73.97 o 
 -10   1   2      289.04      342.84     69.41 o 
  -9   1   2      148.24      186.75     58.93 o 
  -8   1   2        0.05      -39.83     45.14 o 
  -7   1   2       13.92       32.16     40.63 o 
  -6   1   2      197.79      201.53     39.94 o 
  -5   1   2     2276.48     1688.39     69.14 o 
  -4   1   2    14171.31    12672.84    587.89 o 
  -3   1   2      953.55      448.73     58.21 o 
  -2   1   2     1534.64     1088.04    163.28 o 
  -1   1   2       19.98       26.88     15.72 o 
   1   1   2     8058.40     8969.25   1671.63 o 
   2   1   2       30.46       15.86     31.71 o 
   3   1   2       16.15       53.20     29.10 o 
   4   1   2      495.57      374.92     44.40 o 
   5   1   2     1553.50     1161.11     67.10 o 
   6   1   2     2102.31     1941.50     91.17 o 
   7   1   2      427.69      567.82     65.05 o 
   8   1   2       13.76       31.27     50.93 o 
   9   1   2      130.81      107.28     58.06 o 
  10   1   2      196.37      177.88     72.34 o 
  11   1   2      695.28      822.18    103.84 o 
  12   1   2      218.16      340.68     93.34 o 
  13   1   2        0.18      -45.72     83.71 o 
  14   1   2        8.77      -88.39    159.79 o 
 -15   2   2       41.17      134.26    133.37 o 
 -14   2   2        0.29     -102.65    100.27 o 
 -13   2   2      273.80      482.27    135.67 o 
 -12   2   2      189.55      199.03    115.52 o 
 -11   2   2      187.91      123.67     81.43 o 
 -10   2   2     1051.79     1088.65    110.89 o 
  -9   2   2       49.53       76.45     56.80 o 
  -8   2   2      807.43      709.31     77.38 o 
  -7   2   2      780.58      786.55    126.74 o 
  -6   2   2      207.15      169.89     44.68 o 
  -5   2   2      236.72      169.43     36.17 o 
  -4   2   2    12980.58    10224.66   1055.99 o 
  -3   2   2     1573.33     1560.89     94.37 o 
  -2   2   2     8552.61     7648.47    962.00 o 
  -1   2   2     1251.11     1100.58    142.03 o 
   0   2   2     7141.63     7548.22    176.71 o 
   1   2   2     4301.71     6208.22    446.02 o 
   2   2   2     2088.47     2217.04    378.41 o 
   3   2   2    16372.82    18667.74   1011.27 o 
   4   2   2      806.54     1056.28     71.03 o 
   5   2   2     6595.08     7040.35    456.48 o 
   6   2   2      257.20      145.16     42.96 o 
   7   2   2     1529.20     1382.85     86.29 o 
   8   2   2       37.44       -2.20     52.01 o 
   9   2   2       17.75      -37.61     56.06 o 
  10   2   2      291.52      365.18     80.19 o 
  11   2   2       41.42       33.27     74.67 o 
  12   2   2      146.36      121.30     93.79 o 
  13   2   2      207.52      293.65    132.06 o 
  14   2   2       78.00       11.71    130.59 o 
  15   2   2       33.67      137.21    236.03 o 
 -15   3   2        6.36      131.63    170.72 o 
 -14   3   2       66.86      115.49    122.33 o 
 -13   3   2       10.40       15.74     98.54 o 
 -12   3   2     1096.75     1834.17    207.90 o 
 -11   3   2     1508.25     1901.77    198.54 o 
 -10   3   2       68.49        2.48    105.35 o 
  -9   3   2     1683.62     1966.66    139.16 o 
  -8   3   2      285.46      211.85     65.12 o 
  -7   3   2     8850.23     8772.73    534.50 o 
  -6   3   2        8.48       24.82     39.97 o 
  -5   3   2     1436.85     1213.23     74.42 o 
  -4   3   2     3890.38     3486.21    214.77 o 
  -3   3   2       11.14       13.24     31.21 o 
  -2   3   2    37496.03    36519.13   4072.54 o 
  -1   3   2     2688.47     2805.82    124.35 o 
   0   3   2      203.62      201.43     43.36 o 
   1   3   2   118483.02   138879.63   3239.68 o 
   2   3   2    72646.91    90431.88   5593.45 o 
   3   3   2      679.23      602.72     86.21 o 
   4   3   2    25105.85    25685.70   1193.80 o 
   5   3   2     1948.09     1744.53    115.11 o 
   6   3   2    12479.24    12806.25    706.69 o 
   7   3   2     1965.35     2000.63    101.47 o 
   8   3   2     1769.24     2113.94    109.65 o 
   9   3   2      222.00       75.06     58.27 o 
  10   3   2     1016.31     1238.89    109.88 o 
  11   3   2      768.83      952.32    112.93 o 
  12   3   2      327.25      378.04    128.17 o 
  13   3   2      107.33       79.95    123.38 o 
  14   3   2       58.20      151.06    138.62 o 
 -15   4   2        3.56       -4.68    164.18 o 
 -14   4   2       31.59       19.66    119.97 o 
 -13   4   2        5.76       95.50    111.92 o 
 -12   4   2       40.89      161.16    131.34 o 
 -11   4   2       23.01       24.93     93.95 o 
 -10   4   2       36.92      -72.36     97.38 o 
  -9   4   2       58.88       12.10     61.16 o 
  -8   4   2      172.17      187.61     66.36 o 
  -7   4   2        0.09      -45.69     47.19 o 
  -6   4   2      943.44      769.82     73.55 o 
  -5   4   2     4511.62     4279.11    179.78 o 
  -4   4   2     1130.34     1106.93     94.31 o 
  -3   4   2      896.53      789.98    124.03 o 
  -2   4   2     1690.61     1486.03     82.34 o 
  -1   4   2    17546.60    22516.13   1264.49 o 
   0   4   2      180.52      125.06     40.42 o 
   1   4   2      223.39      344.41     97.04 o 
   2   4   2     1239.02     1205.81     93.22 o 
   3   4   2     7526.69     7126.06    587.39 o 
   4   4   2        0.67      -34.35     36.84 o 
   5   4   2     2026.61     2144.99    233.95 o 
   6   4   2      812.86      810.53     81.61 o 
   7   4   2        6.93        1.07     57.93 o 
   8   4   2      243.16      200.20     59.38 o 
   9   4   2       10.20       -7.32     56.56 o 
  10   4   2       36.25       27.87     69.40 o 
  11   4   2       86.48      100.10     98.97 o 
  12   4   2        1.57       -8.34    120.40 o 
  13   4   2        4.28     -136.29    126.80 o 
  14   4   2        0.47      -18.17    130.77 o 
 -14   5   2       62.09      288.09    198.39 o 
 -13   5   2       60.84      156.75    133.06 o 
 -12   5   2      250.75      363.64    112.03 o 
 -11   5   2     2043.56     3089.62    234.75 o 
 -10   5   2        0.56      -46.60    100.85 o 
  -9   5   2     1299.83     1673.87    162.47 o 
  -8   5   2      473.90      483.09     78.35 o 
  -7   5   2     5586.73     5736.63    185.07 o 
  -6   5   2     1238.04     1135.86    102.98 o 
  -5   5   2     2416.48     2305.26    106.28 o 
  -4   5   2     3195.68     3625.97    535.42 o 
  -3   5   2        2.33      -27.96     52.64 o 
  -2   5   2     5838.61     8113.08    797.80 o 
  -1   5   2      955.21     1195.02     70.85 o 
   0   5   2     3643.00     4575.59    644.84 o 
   1   5   2     6344.94     8020.04    627.20 o 
   2   5   2    14719.07    19171.74   1136.91 o 
   3   5   2     2706.86     2905.10    214.26 o 
   4   5   2     3899.38     4714.10    201.56 o 
   5   5   2     2152.70     2093.57    114.41 o 
   6   5   2    17005.59    20810.61   1185.79 o 
   7   5   2       34.57      -22.85     52.75 o 
   8   5   2     2898.94     2770.05    227.03 o 
   9   5   2      577.68      626.82     94.41 o 
  10   5   2      660.08      811.94    117.03 o 
  11   5   2       34.85       58.40    105.33 o 
  12   5   2        7.00       28.59    113.09 o 
  13   5   2       58.02      -67.99    145.26 o 
  14   5   2       11.04       86.63    121.52 o 
 -14   6   2        1.89      -21.77    144.81 o 
 -13   6   2        6.95       66.44    155.45 o 
 -12   6   2       25.60      122.27    111.56 o 
 -11   6   2      155.82      246.23    121.01 o 
 -10   6   2     2450.06     2960.82    304.16 o 
  -9   6   2      300.72      343.63     90.64 o 
  -8   6   2      628.57      480.72    103.99 o 
  -7   6   2      250.55      155.44     58.44 o 
  -6   6   2     3792.41     3898.16    230.96 o 
  -5   6   2     3872.71     4022.15    345.42 o 
  -4   6   2      156.33       92.44     58.64 o 
  -3   6   2        6.19       -3.88     41.78 o 
  -2   6   2      899.55     1022.43     82.51 o 
  -1   6   2       27.07       24.63     30.32 o 
   0   6   2     5456.02     6965.18    376.82 o 
   1   6   2        9.95       45.99     42.42 o 
   2   6   2     8946.95    10152.88   1210.46 o 
   3   6   2    26606.21    31490.00   2372.29 o 
   4   6   2     4298.29     4794.40    238.43 o 
   5   6   2    16752.21    19340.38    654.49 o 
   6   6   2      451.03      239.75     64.35 o 
   7   6   2     1292.28     1421.56    109.25 o 
   8   6   2       76.06       54.91     73.66 o 
   9   6   2     1203.59     1218.56    116.06 o 
  10   6   2      366.04      400.51    117.81 o 
  11   6   2      155.49      421.59    146.98 o 
  12   6   2       14.06       85.83    113.73 o 
  13   6   2       16.91      -33.70    152.84 o 
  14   6   2       69.70      245.41    168.19 o 
 -14   7   2       67.19       55.08    165.32 o 
 -13   7   2       43.03     -112.08    168.93 o 
 -12   7   2       80.79      -87.15    114.02 o 
 -11   7   2       32.81       61.43    123.43 o 
 -10   7   2       35.76      162.20    110.67 o 
  -9   7   2       16.60      -50.60     67.56 o 
  -8   7   2      412.43      395.40     97.89 o 
  -7   7   2        6.56       -8.91     56.26 o 
  -6   7   2        0.47      -36.83     47.32 o 
  -5   7   2      479.84      348.78     77.50 o 
  -4   7   2      555.63      648.40     81.25 o 
  -3   7   2       17.15       61.11     40.37 o 
  -2   7   2      840.30     1019.98     77.81 o 
  -1   7   2     6577.41    10295.79    221.72 o 
   0   7   2      884.89     1317.00     91.91 o 
   1   7   2      898.61     1152.29    108.95 o 
   2   7   2      100.18       89.38     43.03 o 
   3   7   2      348.68      470.22     56.85 o 
   4   7   2     2289.01     2596.48    135.47 o 
   5   7   2      149.99      210.47    101.40 o 
   6   7   2      339.03      263.30     81.25 o 
   7   7   2      688.00      651.95     89.43 o 
   8   7   2      553.27      551.30     85.82 o 
   9   7   2       25.47       70.02     88.93 o 
  10   7   2        0.13       17.44     98.46 o 
  11   7   2       47.28       80.58    109.64 o 
  12   7   2       22.63      -10.34    112.30 o 
  13   7   2       17.12       17.97    182.61 o 
  14   7   2        6.03       -0.56    149.05 o 
 -14   8   2        2.18      117.37    178.94 o 
 -13   8   2      322.95      619.13    205.45 o 
 -12   8   2       69.89      254.94    161.33 o 
 -11   8   2      766.91      943.76    150.93 o 
 -10   8   2     1319.71     1466.45    173.97 o 
  -9   8   2       51.85      -31.59     81.80 o 
  -8   8   2      279.40      231.52     82.74 o 
  -7   8   2       24.69       37.34     70.97 o 
  -6   8   2      200.41      179.33     60.48 o 
  -5   8   2     3994.55     4463.83    220.81 o 
  -4   8   2     5377.63     5750.23    221.31 o 
  -3   8   2     2317.45     2827.15    131.94 o 
  -2   8   2     5711.58     7590.09    243.31 o 
  -1   8   2     7822.25    11468.24    304.05 o 
   0   8   2    13796.31    21013.08   1411.63 o 
   1   8   2      824.28     1246.08     93.59 o 
   2   8   2     3915.53     4407.88    792.36 o 
   3   8   2     4275.23     4939.55    161.89 o 
   4   8   2     2958.94     3665.65    311.34 o 
   5   8   2     1756.76     1864.96    141.21 o 
   6   8   2      150.90      121.42     78.54 o 
   7   8   2       13.52       41.13     61.67 o 
   8   8   2      274.36      151.26     96.49 o 
   9   8   2      241.21      153.28    100.91 o 
  10   8   2      729.62      652.82    169.96 o 
  11   8   2       10.85       57.75    120.11 o 
  12   8   2      584.18      546.13    174.99 o 
  13   8   2       82.05      135.22    187.45 o 
  14   8   2        2.22       -4.88    163.04 o 
 -13   9   2       22.67      -25.70    145.35 o 
 -12   9   2      210.04      321.37    163.25 o 
 -11   9   2      347.30      467.14    179.35 o 
 -10   9   2       59.09       14.04     89.79 o 
  -9   9   2       49.68      174.78    192.42 o 
  -8   9   2      113.47       33.31    135.32 o 
  -7   9   2       16.90       11.39     75.89 o 
  -6   9   2     1366.20     1554.93    174.51 o 
  -5   9   2     1114.84     1234.71    242.38 o 
  -4   9   2     2618.31     2406.06    339.64 o 
  -3   9   2    10577.50    11956.88    616.29 o 
  -2   9   2     2546.02     3170.86    141.44 o 
  -1   9   2     2182.99     2797.62    216.81 o 
   0   9   2     8265.23    14379.65    302.24 o 
   1   9   2     2379.93     2786.20    307.01 o 
   2   9   2      505.35      384.62     68.68 o 
   3   9   2       63.19       66.02     50.91 o 
   4   9   2      608.59      615.07     74.41 o 
   5   9   2       27.72       36.89     53.73 o 
   6   9   2       18.68       77.57    127.11 o 
   7   9   2     1829.56     2198.71    302.74 o 
   8   9   2     1024.87     1127.79    148.18 o 
   9   9   2      219.11      188.68    167.18 o 
  10   9   2        0.01      -46.78    168.95 o 
  11   9   2      979.23     1660.47    263.74 o 
  12   9   2      226.09      543.77    228.24 o 
  13   9   2        1.74       25.66    163.48 o 
 -13  10   2      104.73      340.27    232.08 o 
 -12  10   2      102.18       98.97    170.81 o 
 -11  10   2      103.14      158.74    153.49 o 
 -10  10   2       75.33      158.85    147.30 o 
  -9  10   2       58.66       63.94     87.98 o 
  -8  10   2      119.14       37.53     98.36 o 
  -7  10   2      259.65      291.49    106.74 o 
  -6  10   2       61.20      -14.06     73.85 o 
  -5  10   2      103.41       66.13     72.46 o 
  -4  10   2      194.28      181.21     56.32 o 
  -3  10   2       51.04       69.84     58.84 o 
  -2  10   2     1314.05     1509.35    117.05 o 
  -1  10   2     1223.66     1717.01    120.58 o 
   0  10   2     1417.05     1780.52    125.20 o 
   1  10   2       93.48       28.72     60.54 o 
   2  10   2       92.96       54.13     55.63 o 
   3  10   2      240.35      191.91     58.45 o 
   4  10   2      202.23      297.67     66.96 o 
   5  10   2     1357.44     1269.96    104.28 o 
   6  10   2     1345.36     1222.55    206.54 o 
   7  10   2      131.66      172.94    144.07 o 
   8  10   2      139.29      185.05    164.02 o 
   9  10   2        0.52     -138.00    144.05 o 
  10  10   2       58.81      235.14    190.17 o 
  11  10   2       92.38      319.72    180.39 o 
  12  10   2       19.95        2.59    183.01 o 
  13  10   2        0.15     -150.03    188.99 o 
 -13  11   2        0.26       55.82    184.53 o 
 -12  11   2      409.30      407.88    175.29 o 
 -11  11   2      566.62      785.91    198.13 o 
 -10  11   2      126.44       84.09    122.93 o 
  -9  11   2       67.11     -100.35     99.21 o 
  -8  11   2       68.35       82.00    150.94 o 
  -7  11   2      226.97      148.98     91.99 o 
  -6  11   2      346.24      346.83    109.90 o 
  -5  11   2      573.71      613.40     86.75 o 
  -4  11   2     1353.66     1290.95    106.08 o 
  -3  11   2     7293.02     8774.80    510.04 o 
  -2  11   2     3431.25     4329.46    459.08 o 
  -1  11   2     1201.11     1667.52    169.94 o 
   0  11   2      679.10      882.74    101.71 o 
   1  11   2     4218.77     5897.90    588.42 o 
   2  11   2        4.53      -75.56     56.68 o 
   3  11   2     1316.18     1401.28    106.83 o 
   4  11   2     1261.67     1267.83    108.30 o 
   5  11   2      662.07      838.03    127.25 o 
   6  11   2      704.56      655.36    173.71 o 
   7  11   2      174.66      119.93    178.03 o 
   8  11   2      172.79      205.29    150.12 o 
   9  11   2      383.71      238.91    180.12 o 
  10  11   2       93.35       25.95    153.64 o 
  11  11   2      656.72      713.31    223.18 o 
  12  11   2      213.22      162.46    168.30 o 
  13  11   2        7.36      -71.23    198.85 o 
 -12  12   2        5.19        1.21    172.30 o 
 -11  12   2       10.88       42.82    162.19 o 
 -10  12   2      178.54      186.28    160.73 o 
  -9  12   2       68.96     -107.17    104.66 o 
  -8  12   2       56.92     -146.71    174.84 o 
  -7  12   2      613.04      476.89    120.10 o 
  -6  12   2       61.02       51.13     70.35 o 
  -5  12   2     2067.98     2065.77    224.71 o 
  -4  12   2      914.27      788.68     95.55 o 
  -3  12   2      136.61      134.53     59.97 o 
  -2  12   2       57.51       10.28     66.04 o 
  -1  12   2      825.83     1221.14    124.87 o 
   0  12   2     1782.86     3042.70    171.65 o 
   1  12   2      130.72       58.59     73.85 o 
   2  12   2      367.06      438.46     94.09 o 
   3  12   2      241.48      172.76     72.44 o 
   4  12   2        2.56       35.03     88.37 o 
   5  12   2        0.99       23.25    120.13 o 
   6  12   2       29.95       -2.12    144.98 o 
   7  12   2      100.90      -11.02    156.22 o 
   8  12   2       92.80       53.36    160.39 o 
   9  12   2       11.82        8.44    154.02 o 
  10  12   2        1.06       45.98    170.64 o 
  11  12   2        0.04      -21.22    177.04 o 
  12  12   2      100.36       31.29    160.27 o 
 -12  13   2       23.07      -22.72    165.15 o 
 -11  13   2      148.03      262.82    157.62 o 
 -10  13   2       41.18     -129.10    122.17 o 
  -9  13   2      420.68      569.88    186.70 o 
  -8  13   2        6.90     -177.04    140.34 o 
  -7  13   2      244.02      196.59     92.08 o 
  -6  13   2       20.78       -1.90     69.63 o 
  -5  13   2       26.27       47.80     67.98 o 
  -4  13   2        8.18       -5.50     62.36 o 
  -3  13   2       21.10      -59.53     67.06 o 
  -2  13   2       54.02      120.65     74.49 o 
  -1  13   2      131.41      254.25     81.24 o 
   0  13   2     1669.22     2120.97    154.50 o 
   1  13   2      122.01       94.26     77.88 o 
   2  13   2     1473.29     1914.72    201.29 o 
   3  13   2     1009.76     1297.36    278.11 o 
   4  13   2     4847.41     5886.42    497.92 o 
   5  13   2       36.92       15.81    124.48 o 
   6  13   2     2220.86     2812.36    353.48 o 
   7  13   2       42.59       -0.49    139.51 o 
   8  13   2      979.75      968.75    236.07 o 
   9  13   2       88.25      168.30    148.07 o 
  10  13   2       51.93      -53.48    153.12 o 
  11  13   2       18.49     -199.58    196.90 o 
  12  13   2        7.87      -79.84    145.90 o 
 -11  14   2       15.32      124.16    198.64 o 
 -10  14   2      731.22      791.83    230.79 o 
  -9  14   2       21.15       73.75    126.16 o 
  -8  14   2      875.09      703.22    410.11 o 
  -7  14   2      162.02      138.37     94.34 o 
  -6  14   2     2802.30     2719.29    292.27 o 
  -5  14   2     2141.92     1996.25    247.75 o 
  -4  14   2       90.83        1.26     73.72 o 
  -3  14   2        3.59      -30.29     73.25 o 
  -2  14   2     1577.87     2003.48    157.37 o 
  -1  14   2     1413.76     2018.81    159.26 o 
   0  14   2      521.86      744.60    108.39 o 
   1  14   2     1660.72     2042.88    232.94 o 
   2  14   2       62.10       47.89     81.86 o 
   3  14   2     3049.08     3534.56    602.06 o 
   4  14   2     1473.12     1787.92    267.06 o 
   5  14   2     4978.41     6199.24    583.05 o 
   6  14   2        4.63       17.06    185.65 o 
   7  14   2     1355.79     1639.95    289.33 o 
   8  14   2      193.87      299.23    218.12 o 
   9  14   2      339.37      135.66    167.24 o 
  10  14   2      112.11       48.10    161.76 o 
  11  14   2       15.52      -33.39    182.12 o 
 -11  15   2       49.67      -24.66    147.80 o 
 -10  15   2      173.60       91.34    223.11 o 
  -9  15   2        3.80       82.87    155.92 o 
  -8  15   2      193.14      -23.78    132.50 o 
  -7  15   2       75.74       50.98    161.65 o 
  -6  15   2      232.71      337.70    111.79 o 
  -5  15   2      539.63      446.68    121.99 o 
  -4  15   2      621.06      469.35    100.94 o 
  -3  15   2      102.66       53.58     70.23 o 
  -2  15   2      137.33      190.56     92.89 o 
  -1  15   2      297.67      460.25    103.87 o 
   0  15   2      478.51      527.31    111.84 o 
   1  15   2        1.30       12.30     85.51 o 
   2  15   2        2.43       65.88    116.81 o 
   3  15   2      365.84      502.21    182.45 o 
   4  15   2       74.21       17.80    137.08 o 
   5  15   2       48.17       18.45    193.97 o 
   6  15   2        0.33      -13.65    159.01 o 
   7  15   2        1.22      240.66    201.66 o 
   8  15   2       83.09      192.70    184.78 o 
   9  15   2       24.17      -63.99    166.58 o 
  10  15   2       20.40       26.55    202.17 o 
  11  15   2      112.73       96.31    235.04 o 
 -10  16   2      308.71      575.88    236.96 o 
  -9  16   2       62.92      -11.59    185.48 o 
  -8  16   2      261.75      267.35    181.85 o 
  -7  16   2        5.14       -4.09    117.51 o 
  -6  16   2      103.69       37.61    123.03 o 
  -5  16   2       67.49      113.11     98.48 o 
  -4  16   2      149.84       54.04     73.30 o 
  -3  16   2     1030.31     1111.51    135.40 o 
  -2  16   2      739.22     1065.63    138.54 o 
  -1  16   2      459.26      621.26    121.64 o 
   0  16   2       36.80        0.46     97.58 o 
   1  16   2        5.14       24.92    110.32 o 
   2  16   2      675.34      600.08    225.47 o 
   3  16   2     2450.65     2671.45    303.43 o 
   4  16   2      957.86      718.48    197.61 o 
   5  16   2      891.78     1093.09    230.66 o 
   6  16   2        5.41      -61.78    142.16 o 
   7  16   2      475.47      440.99    184.67 o 
   8  16   2      140.16      193.35    180.46 o 
   9  16   2      189.61      173.34    197.78 o 
  10  16   2       19.44      -12.81    204.87 o 
  -9  17   2       24.06       -7.53    141.46 o 
  -8  17   2        5.70       -9.01    125.26 o 
  -7  17   2       31.29      204.12    153.57 o 
  -6  17   2     1033.88      886.57    194.59 o 
  -5  17   2       35.53      236.03    169.24 o 
  -4  17   2      154.29      119.74    108.55 o 
  -3  17   2       28.59      -43.44     85.86 o 
  -2  17   2      827.28      985.62    137.03 o 
  -1  17   2      355.57      495.45    116.94 o 
   0  17   2     1465.63     1646.91    199.51 o 
   1  17   2      479.22      528.58    142.61 o 
   2  17   2      373.70      350.73    171.39 o 
   3  17   2       29.73      -72.01    140.87 o 
   4  17   2       21.99      -86.09    239.65 o 
   5  17   2       34.05      -31.10    148.22 o 
   6  17   2        6.69      -86.10    137.05 o 
   7  17   2      659.70      727.20    217.12 o 
   8  17   2       74.79      -14.98    172.38 o 
   9  17   2       60.57      -11.69    187.12 o 
  -8  18   2      240.21       78.16    169.19 o 
  -7  18   2       30.05       42.67    163.29 o 
  -6  18   2       39.10      100.46    150.93 o 
  -5  18   2      168.99      104.99    159.30 o 
  -4  18   2        9.67      112.30    116.99 o 
  -3  18   2       97.45       -3.88    121.84 o 
  -2  18   2      242.82      178.24    106.34 o 
  -1  18   2        3.73      -64.61     91.35 o 
   0  18   2        6.37     -114.52     94.32 o 
   1  18   2      134.89      165.88    153.97 o 
   2  18   2      181.06      110.45    252.95 o 
   3  18   2      380.42      546.84    224.18 o 
   4  18   2      168.44       66.28    133.47 o 
   5  18   2      204.96      259.60    168.01 o 
   6  18   2      113.82       13.10    222.92 o 
   7  18   2      125.87      129.56    176.18 o 
   8  18   2        1.68      -53.39    165.35 o 
  -7  19   2        1.91      -53.53    128.16 o 
  -6  19   2      210.39      204.88    186.47 o 
  -5  19   2      352.03      315.75    176.56 o 
  -4  19   2      311.07      169.46    152.40 o 
  -3  19   2      854.41      802.98    159.14 o 
  -2  19   2      515.71      808.85    165.66 o 
  -1  19   2     1018.89     1044.97    172.44 o 
   0  19   2      269.22      164.55    151.32 o 
   1  19   2       84.20      212.99    181.58 o 
   2  19   2       67.04       76.31    224.25 o 
   3  19   2      601.18      656.91    217.80 o 
   4  19   2        1.58       -1.50    167.56 o 
   5  19   2       10.61      -74.71    127.80 o 
   6  19   2       26.18      141.09    228.05 o 
   7  19   2      218.27      114.53    257.70 o 
  -6  20   2       37.66       26.47    148.88 o 
  -5  20   2      522.13      731.28    209.61 o 
  -4  20   2      364.18      138.79    160.15 o 
  -3  20   2        8.41      137.20    158.96 o 
  -2  20   2        1.34      -57.57    127.49 o 
  -1  20   2      405.18      542.39    286.59 o 
   0  20   2      483.29      772.01    202.23 o 
   1  20   2      139.72      127.10    137.26 o 
   2  20   2        2.22       77.47    186.85 o 
   3  20   2      487.98      559.87    214.47 o 
   4  20   2        3.62      -87.28    149.54 o 
   5  20   2       97.33        6.88    153.74 o 
   6  20   2      138.12      162.73    202.51 o 
  -4  21   2       53.90        8.13    139.72 o 
  -3  21   2        2.79     -147.09    207.15 o 
  -1  21   2      145.74      116.69    240.98 o 
   0  21   2        2.13     -142.91    252.76 o 
   1  21   2        1.08     -207.61    172.35 o 
   2  21   2        0.21      -90.88    155.37 o 
   3  21   2      251.97      345.76    197.25 o 
   4  21   2      444.73      570.70    212.20 o 
 -15   1   3       27.53       -7.83    155.14 o 
 -14   1   3       68.99      265.60    137.53 o 
 -13   1   3       57.56      157.58    109.45 o 
 -12   1   3      988.30     1447.92    154.91 o 
 -11   1   3     1396.26     2010.31    173.98 o 
 -10   1   3      742.79     1063.11    128.09 o 
  -9   1   3      640.17      746.06     83.53 o 
  -8   1   3      166.71      124.43     54.39 o 
  -7   1   3     3953.72     4142.72    299.41 o 
  -6   1   3     1034.72      743.75     80.30 o 
  -5   1   3     3624.39     2967.61    122.17 o 
  -4   1   3    22098.56    20782.97   1060.85 o 
  -3   1   3     2215.30     1990.59    237.48 o 
  -2   1   3       66.57       67.18     33.80 o 
  -1   1   3     9315.95     9432.67    402.13 o 
   0   1   3     3831.15     4747.25   1210.20 o 
   1   1   3      456.11      518.61     52.43 o 
   2   1   3     8112.81     9814.40    902.81 o 
   3   1   3     1165.27     1232.38     57.36 o 
   4   1   3      689.85      559.29     47.19 o 
   5   1   3       15.33       15.31     37.88 o 
   6   1   3     4562.28     4556.69    190.04 o 
   7   1   3     4341.69     4000.44    133.54 o 
   8   1   3      407.15      374.42     65.38 o 
   9   1   3      529.26      548.46     75.01 o 
  10   1   3      813.75      756.02     91.63 o 
  11   1   3     1929.45     2275.26    141.66 o 
  12   1   3      494.61      686.32    121.65 o 
  13   1   3       57.91       69.54    122.26 o 
  14   1   3       36.87      -30.03    302.55 o 
 -15   2   3       76.58      387.81    162.21 o 
 -14   2   3        0.05      -51.70    118.45 o 
 -13   2   3      456.21      677.14    152.00 o 
 -12   2   3      106.42      101.07     88.47 o 
 -11   2   3      502.50      691.75    113.49 o 
 -10   2   3     1060.50     1285.08    127.12 o 
  -9   2   3      268.86      278.10     68.87 o 
  -8   2   3       44.45       24.87     50.45 o 
  -7   2   3        1.51       38.79     47.63 o 
  -6   2   3     1695.07     1426.61     86.84 o 
  -5   2   3    12503.98    11000.51    764.45 o 
  -4   2   3      380.94      196.34     49.57 o 
  -3   2   3      919.38      761.72     64.93 o 
  -2   2   3     2342.70     1968.27    118.92 o 
  -1   2   3     5702.98     6023.36    147.88 o 
   0   2   3     8249.50    10766.47   2348.74 o 
   1   2   3     5259.34     6190.74    821.31 o 
   2   2   3     3310.78     3237.76    334.93 o 
   3   2   3       24.43       60.81     52.47 o 
   4   2   3     6450.67     5851.62    221.92 o 
   5   2   3     5629.97     6163.94    177.12 o 
   6   2   3        6.35        8.80     39.72 o 
   7   2   3     2002.41     2010.02    103.53 o 
   8   2   3     2044.49     2167.71    112.77 o 
   9   2   3      642.12      708.54     81.19 o 
  10   2   3       26.12       15.57     61.84 o 
  11   2   3       21.07       60.31     89.05 o 
  12   2   3      846.82     1182.98    153.27 o 
  13   2   3       66.74       81.19    129.68 o 
  14   2   3       20.85       48.14    186.41 o 
 -15   3   3        9.67      -20.96    137.59 o 
 -14   3   3        0.10       36.64    129.83 o 
 -13   3   3       25.87      235.41    131.47 o 
 -12   3   3       10.20      105.10    111.16 o 
 -11   3   3      234.08      108.47     94.48 o 
 -10   3   3        2.03        0.37     76.00 o 
  -9   3   3      332.31      325.55     73.73 o 
  -8   3   3      587.83      546.07     76.70 o 
  -7   3   3      373.23      214.53     55.05 o 
  -6   3   3      398.95      339.13     52.84 o 
  -5   3   3      983.40      821.66     90.27 o 
  -4   3   3     2298.35     1884.17    107.92 o 
  -3   3   3     6778.70     6136.83    455.89 o 
  -2   3   3     2070.43     1597.07    154.35 o 
  -1   3   3     6294.51     7068.02    695.89 o 
   0   3   3     9168.85    11845.60   1502.26 o 
   1   3   3     9445.18    11825.19    725.06 o 
   2   3   3     2625.23     2792.97    316.71 o 
   3   3   3     7933.32     8881.27    823.99 o 
   4   3   3    13043.37    14537.00    824.02 o 
   5   3   3       23.40      -30.71     33.67 o 
   6   3   3     3531.61     3236.62    203.01 o 
   7   3   3        1.06      -22.83     46.17 o 
   8   3   3      148.52       99.96     56.36 o 
   9   3   3       11.89      -28.45     61.19 o 
  10   3   3      118.43       97.67     64.31 o 
  11   3   3        2.50      -74.69     90.11 o 
  12   3   3        5.37       55.37    120.79 o 
  13   3   3        4.36      -20.26    128.50 o 
  14   3   3        7.33     -101.21    142.97 o 
 -14   4   3      121.94      259.04    147.70 o 
 -13   4   3      166.72      254.97    118.70 o 
 -12   4   3      627.54     1050.30    162.34 o 
 -11   4   3      374.62      565.65    137.76 o 
 -10   4   3     4091.62     5873.96    302.49 o 
  -9   4   3       36.75      116.61     83.73 o 
  -8   4   3     4939.26     5412.04    350.84 o 
  -7   4   3      102.85       68.79     48.57 o 
  -6   4   3    10760.19     8599.06    452.38 o 
  -5   4   3      582.55      362.17     91.80 o 
  -4   4   3     2801.01     2843.34    205.72 o 
  -3   4   3     1467.27     1090.83    152.83 o 
  -2   4   3     1711.42     1613.00    233.40 o 
  -1   4   3    23359.87    29428.31    439.70 o 
   0   4   3     8953.57     9190.18    499.63 o 
   1   4   3    24303.47    32755.09    977.55 o 
   2   4   3     3072.97     4318.41    181.38 o 
   3   4   3    24668.46    25070.10   1527.71 o 
   4   4   3     6467.15     6203.90    327.30 o 
   5   4   3    25309.51    26564.87    982.36 o 
   6   4   3     1435.61     1236.41     92.44 o 
   7   4   3     9773.21     9841.69    417.80 o 
   8   4   3       39.58        0.91     46.37 o 
   9   4   3     1764.77     2014.41    115.55 o 
  10   4   3      153.15       96.89     91.85 o 
  11   4   3       60.76       13.82     87.76 o 
  12   4   3       78.67        4.55    107.46 o 
  13   4   3       82.09       57.02    145.20 o 
  14   4   3       32.75      -35.53    129.99 o 
 -14   5   3       12.26     -122.83    114.33 o 
 -13   5   3        9.23       39.05    105.25 o 
 -12   5   3       96.53      231.79    127.15 o 
 -11   5   3      843.74     1418.65    175.44 o 
 -10   5   3        1.69       28.30     95.40 o 
  -9   5   3      269.76      233.90     88.53 o 
  -8   5   3       34.11       31.43     82.33 o 
  -7   5   3     2386.37     1997.81    104.71 o 
  -6   5   3        5.87        5.79     39.59 o 
  -5   5   3     7332.81     7096.22    253.98 o 
  -4   5   3       38.98      -17.81     41.21 o 
  -3   5   3       17.13       -6.05     32.90 o 
  -2   5   3      142.03       77.75     34.33 o 
  -1   5   3      471.23      403.37     47.35 o 
   0   5   3     9495.12    11874.17    363.20 o 
   1   5   3      532.85      753.13     60.68 o 
   2   5   3    14654.46    18881.17   2433.40 o 
   3   5   3     2741.52     3488.81    373.58 o 
   4   5   3     1594.73     1376.93    118.35 o 
   5   5   3     5269.51     5085.37    215.38 o 
   6   5   3     3193.10     3172.11    173.73 o 
   7   5   3      126.62       96.29     55.35 o 
   8   5   3       33.74       66.13     63.93 o 
   9   5   3      409.39      245.58     75.70 o 
  10   5   3     1070.12     1265.40    144.50 o 
  11   5   3      285.54      271.21    103.61 o 
  12   5   3       36.83      -19.43    123.68 o 
  13   5   3       51.11        3.86    112.19 o 
  14   5   3       39.58       13.21    132.06 o 
 -14   6   3       48.67      201.21    153.83 o 
 -13   6   3       63.60      155.18    131.00 o 
 -12   6   3        2.70        3.56     95.16 o 
 -11   6   3      901.02     1232.57    269.38 o 
 -10   6   3      770.48      804.94    127.28 o 
  -9   6   3       65.46        7.63     65.28 o 
  -8   6   3     2553.15     2553.17    178.34 o 
  -7   6   3       12.35       11.11    110.98 o 
  -6   6   3     3085.08     2761.16    142.52 o 
  -5   6   3        6.08      -46.06     41.31 o 
  -4   6   3       52.49       21.15     40.93 o 
  -3   6   3      179.51      193.68     53.76 o 
  -2   6   3     5643.99     6380.86    439.98 o 
  -1   6   3      324.00      201.54     49.49 o 
   0   6   3     2103.99     2880.98    228.28 o 
   1   6   3     2641.60     3571.93    193.25 o 
   2   6   3     4801.73     5936.01    182.64 o 
   3   6   3     6455.07     7386.43    553.11 o 
   4   6   3    10166.66    11722.31    542.14 o 
   5   6   3    11394.27    12543.51    777.82 o 
   6   6   3       37.88      290.08    124.80 o 
   7   6   3      996.95     1119.26     97.30 o 
   8   6   3        9.44      -20.30     60.17 o 
   9   6   3     1470.88     1314.37    138.72 o 
  10   6   3      183.17       85.38    105.06 o 
  11   6   3        1.12      -23.18    120.23 o 
  12   6   3       81.76      176.04    138.98 o 
  13   6   3        0.26     -115.64    118.30 o 
  14   6   3        1.38      144.96    165.66 o 
 -14   7   3       11.04      141.24    164.35 o 
 -13   7   3       21.88     -141.22    132.91 o 
 -12   7   3      287.16      360.11    136.14 o 
 -11   7   3      793.28      995.44    157.17 o 
 -10   7   3       19.26       -5.04    101.21 o 
  -9   7   3       71.82      -12.28     71.43 o 
  -8   7   3        0.37       15.09     75.12 o 
  -7   7   3     4645.35     4584.92    218.71 o 
  -6   7   3      531.87      422.01     61.18 o 
  -5   7   3        6.89      -10.16     38.66 o 
  -4   7   3     1624.08     1482.01    115.80 o 
  -3   7   3        2.63       17.16     49.96 o 
  -2   7   3     3697.66     4621.57    186.53 o 
  -1   7   3      306.92      216.51     48.48 o 
   0   7   3      313.92      232.50     65.83 o 
   1   7   3    26539.95    37060.15   3327.92 o 
   2   7   3    12109.59    16781.84   1843.79 o 
   3   7   3     3193.99     2954.89    111.64 o 
   4   7   3     1955.32     2048.76    129.55 o 
   5   7   3     3579.33     3520.31    183.24 o 
   6   7   3     9533.16    10435.63    437.68 o 
   7   7   3     2995.76     2614.86    134.80 o 
   8   7   3       61.86       35.81     85.48 o 
   9   7   3      181.81       99.17     94.09 o 
  10   7   3      391.82      483.03    126.93 o 
  11   7   3      371.39      653.14    163.61 o 
  12   7   3        4.66     -170.63    138.55 o 
  13   7   3       10.42       21.74    130.96 o 
  14   7   3       34.83      -55.20    175.87 o 
 -14   8   3       15.40        7.72    185.90 o 
 -13   8   3       42.67      201.14    168.15 o 
 -12   8   3       63.61       12.48    122.83 o 
 -11   8   3        1.89       10.41    106.84 o 
 -10   8   3      106.63      191.30    116.57 o 
  -9   8   3       81.93       31.57     69.57 o 
  -8   8   3     1131.58     1258.46    184.74 o 
  -7   8   3       62.45       17.97     73.58 o 
  -6   8   3      268.77      150.44     73.35 o 
  -5   8   3     3154.44     2764.61    311.91 o 
  -4   8   3       30.84      -36.70     57.35 o 
  -3   8   3      804.57      884.70     80.83 o 
  -2   8   3        1.35      -39.38     37.50 o 
  -1   8   3      683.75      764.91     74.99 o 
   0   8   3        0.82      -40.39     44.16 o 
   1   8   3     1572.39     1989.24    237.33 o 
   2   8   3      432.42      588.36    144.61 o 
   3   8   3     8068.63    10328.85    504.98 o 
   4   8   3      258.63      241.46     54.44 o 
   5   8   3        0.23      -56.91     55.36 o 
   6   8   3      929.26      911.11    109.58 o 
   7   8   3      226.65      271.92     90.49 o 
   8   8   3       92.23       58.79     95.03 o 
   9   8   3       29.78      -78.67     97.82 o 
  10   8   3      186.67      205.47    146.08 o 
  11   8   3        0.28       14.10    135.72 o 
  12   8   3       67.17       16.90    131.75 o 
  13   8   3       85.02        6.81    164.88 o 
 -13   9   3        9.79      -88.33    127.11 o 
 -12   9   3      492.84      748.65    203.98 o 
 -11   9   3      108.22      120.35     96.93 o 
 -10   9   3      229.69      277.67    112.10 o 
  -9   9   3      399.99      414.19    101.81 o 
  -8   9   3       14.74      -36.24     71.02 o 
  -7   9   3      424.06      417.12    100.66 o 
  -6   9   3     1257.55     1140.88    126.53 o 
  -5   9   3      111.45      110.15     79.56 o 
  -4   9   3     5105.35     5054.97    314.32 o 
  -3   9   3     3501.88     4008.16    403.85 o 
  -2   9   3     2531.37     3151.60    204.63 o 
  -1   9   3      700.40      748.41     85.73 o 
   0   9   3       11.69       -4.04     50.94 o 
   1   9   3     1331.74     1794.82    231.95 o 
   2   9   3      640.48      646.74     92.82 o 
   3   9   3     4297.55     5506.28    350.82 o 
   4   9   3       39.38        1.62     63.46 o 
   5   9   3      708.34      721.61    100.53 o 
   6   9   3      564.31      597.30    126.21 o 
   7   9   3     1420.52     2009.63    310.09 o 
   8   9   3     1187.36     1447.68    160.70 o 
   9   9   3      657.72      745.31    134.40 o 
  10   9   3      177.64      392.53    202.45 o 
  11   9   3      815.00     1169.64    256.03 o 
  12   9   3       18.54     -173.20    144.21 o 
  13   9   3       39.04     -101.61    153.60 o 
 -13  10   3      128.81      251.11    184.12 o 
 -12  10   3        0.26      144.90    174.53 o 
 -11  10   3       52.69      136.93    140.91 o 
 -10  10   3       78.30       22.16     98.44 o 
  -9  10   3        0.68      -34.37     78.69 o 
  -8  10   3     1006.04     1131.39    156.66 o 
  -7  10   3        2.44       77.81     89.50 o 
  -6  10   3        3.82       24.12     89.59 o 
  -5  10   3     4266.48     4699.22    470.56 o 
  -4  10   3     1140.40      841.49     85.08 o 
  -3  10   3     8649.39    10038.12    451.07 o 
  -2  10   3     1126.44     1100.86    101.66 o 
  -1  10   3     5956.69     8036.32    245.03 o 
   0  10   3     8159.77    10906.13    858.63 o 
   1  10   3       76.42      112.37     71.54 o 
   2  10   3      606.32      672.05    113.56 o 
   3  10   3      482.77      393.25     67.18 o 
   4  10   3      214.01      263.61     65.78 o 
   5  10   3      105.38       71.16     72.10 o 
   6  10   3        3.79       48.86    177.88 o 
   7  10   3      312.26      410.52    169.14 o 
   8  10   3     1991.16     2167.01    207.69 o 
   9  10   3        1.73       22.54    160.30 o 
  10  10   3      649.49      603.36    194.35 o 
  11  10   3        2.82       50.81    168.92 o 
  12  10   3      642.04      491.55    190.85 o 
  13  10   3      243.53      228.35    168.36 o 
 -13  11   3      116.56      435.76    232.00 o 
 -12  11   3        0.01      189.20    175.58 o 
 -11  11   3        0.76     -118.37    177.13 o 
 -10  11   3      208.93      186.67    137.60 o 
  -9  11   3      628.17      669.20    185.00 o 
  -8  11   3       64.48      -34.40     91.01 o 
  -7  11   3      431.39      489.88    116.36 o 
  -6  11   3        1.91      -72.97     66.77 o 
  -5  11   3      151.94      119.83     64.16 o 
  -4  11   3      237.60      226.59     64.26 o 
  -3  11   3     2023.20     2370.17    138.30 o 
  -2  11   3       59.05      -27.07     51.15 o 
  -1  11   3        0.90       34.46     62.45 o 
   0  11   3      141.00      185.22     74.64 o 
   1  11   3      676.09      868.98    101.66 o 
   2  11   3     1403.83     1359.67    168.70 o 
   3  11   3      570.46      814.82    166.12 o 
   4  11   3     1963.10     1844.38    163.23 o 
   5  11   3       67.94      -33.77    103.12 o 
   6  11   3      139.09       38.61    125.86 o 
   7  11   3       30.17      -56.08    128.75 o 
   8  11   3     1202.87     1220.45    581.91 o 
   9  11   3      207.51      126.44    148.03 o 
  10  11   3        0.70      -45.63    141.51 o 
  11  11   3      132.24      137.40    197.65 o 
  12  11   3      172.53      200.56    166.89 o 
 -12  12   3       59.04      210.85    245.73 o 
 -11  12   3      204.73      117.68    150.20 o 
 -10  12   3      724.85      649.63    206.01 o 
  -9  12   3       69.16      201.78    177.88 o 
  -8  12   3      184.46      100.65    103.01 o 
  -7  12   3       77.58       56.68     93.69 o 
  -6  12   3     1135.16     1219.79    119.20 o 
  -5  12   3     2135.34     2090.72    173.05 o 
  -4  12   3       76.17       33.80     57.66 o 
  -3  12   3      115.56      108.83     67.01 o 
  -2  12   3      330.50      237.96     76.11 o 
  -1  12   3      678.16      680.94     96.64 o 
   0  12   3     1155.13     1640.05    131.97 o 
   1  12   3     2766.58     3662.32    181.85 o 
   2  12   3     1152.13     1459.22    119.01 o 
   3  12   3     2219.88     3044.98    493.38 o 
   4  12   3      750.14      861.80    187.69 o 
   5  12   3     5074.46     6445.07    840.75 o 
   6  12   3      223.68      108.70    158.10 o 
   7  12   3     1854.34     2008.72    435.01 o 
   8  12   3      103.80      144.96    151.51 o 
   9  12   3      295.62      239.79    158.34 o 
  10  12   3       46.85      -26.12    165.59 o 
  11  12   3        3.13      172.24    170.52 o 
  12  12   3       80.89      177.02    174.41 o 
 -12  13   3       70.85      -25.82    146.04 o 
 -11  13   3      414.54      564.75    210.67 o 
 -10  13   3        0.78      -20.67    129.16 o 
  -9  13   3       14.80       37.02    123.94 o 
  -8  13   3       45.76      126.68    131.26 o 
  -7  13   3      778.18      656.17    148.52 o 
  -6  13   3      237.87      216.89     79.36 o 
  -5  13   3     1215.69     1073.57    111.20 o 
  -4  13   3      316.05      433.01     98.09 o 
  -3  13   3      565.39      359.43     86.20 o 
  -2  13   3        1.93      -10.56     70.86 o 
  -1  13   3        7.68      -31.89     66.93 o 
   0  13   3      364.02      607.53    105.13 o 
   1  13   3      970.87     1254.12    121.74 o 
   2  13   3     1442.13     1524.69    177.51 o 
   3  13   3      767.64      566.19    124.12 o 
   4  13   3     1437.24     1346.06    227.80 o 
   5  13   3     2190.84     2906.67    563.29 o 
   6  13   3     2496.56     2527.19    418.86 o 
   7  13   3        3.19       42.19    182.06 o 
   8  13   3       50.79      -74.23    195.94 o 
   9  13   3       11.77      -98.57    134.51 o 
  10  13   3       79.71       -6.56    151.13 o 
  11  13   3       55.50       -5.29    177.51 o 
  12  13   3      140.18      309.00    208.24 o 
 -11  14   3       43.98        9.45    137.04 o 
 -10  14   3       80.57      260.63    167.79 o 
  -9  14   3      152.10      166.70    131.20 o 
  -8  14   3      166.56      159.12    133.85 o 
  -7  14   3       16.44       70.42     78.77 o 
  -6  14   3        0.38      -77.94     66.39 o 
  -5  14   3        2.53      -61.18     70.38 o 
  -4  14   3       47.41       57.09     71.09 o 
  -3  14   3        2.86       -3.96     66.72 o 
  -2  14   3       69.98       44.13     82.58 o 
  -1  14   3      636.85      893.92    118.86 o 
   0  14   3      245.58      284.38     99.09 o 
   1  14   3       17.44      -71.90     71.61 o 
   2  14   3      660.37      611.47    175.39 o 
   3  14   3      971.29      851.45    192.32 o 
   4  14   3      486.59      504.95    178.54 o 
   5  14   3      734.89      807.51    256.90 o 
   6  14   3       21.06     -108.69    149.85 o 
   7  14   3      425.95      309.56    172.04 o 
   8  14   3        5.68       73.38    194.83 o 
   9  14   3        7.95      -54.55    155.72 o 
  10  14   3       21.95      -41.71    142.07 o 
  11  14   3        1.07      -30.71    164.09 o 
 -11  15   3      488.68      574.53    208.92 o 
 -10  15   3       31.31     -159.13    111.64 o 
  -9  15   3      237.94       45.62    174.09 o 
  -8  15   3        2.98      -13.94    158.15 o 
  -7  15   3     1204.83     1008.38    244.76 o 
  -6  15   3      309.58      248.36     93.48 o 
  -5  15   3      867.77      853.33    118.25 o 
  -4  15   3     2183.69     2564.15    173.06 o 
  -3  15   3        8.04       27.82     72.04 o 
  -2  15   3      924.39     1049.60    129.72 o 
  -1  15   3      201.84      231.90     97.42 o 
   0  15   3     1541.20     1970.60    164.84 o 
   1  15   3     2415.62     3062.73    237.77 o 
   2  15   3     3633.51     3007.93    295.49 o 
   3  15   3      386.10      449.82    286.21 o 
   4  15   3     1076.53      984.15    232.11 o 
   5  15   3       28.46      200.55    185.73 o 
   6  15   3     1368.11     1592.20    360.70 o 
   7  15   3       83.15       56.43    167.40 o 
   8  15   3      350.11      591.91    240.85 o 
   9  15   3       17.91     -105.08    141.75 o 
  10  15   3       26.53       37.47    171.60 o 
 -10  16   3       17.34      -21.73    162.42 o 
  -9  16   3      159.83      167.94    167.61 o 
  -8  16   3       44.70      -10.16    146.05 o 
  -7  16   3        6.94      -30.66    117.28 o 
  -6  16   3      367.76      255.90    106.16 o 
  -5  16   3      248.16      259.78     95.55 o 
  -4  16   3       44.70       62.03     78.59 o 
  -3  16   3      337.34      228.03     92.26 o 
  -2  16   3        0.34      -36.71     80.36 o 
  -1  16   3      988.31     1282.70    142.67 o 
   0  16   3      508.51      678.26    156.01 o 
   1  16   3        1.75       23.25     99.52 o 
   2  16   3        1.46      -11.33    150.35 o 
   3  16   3        6.39      -41.11    153.91 o 
   4  16   3      245.88       57.07    162.74 o 
   5  16   3       46.60       78.99    203.01 o 
   6  16   3       16.28     -124.81    189.69 o 
   7  16   3       60.13       92.42    178.87 o 
   8  16   3      146.00      214.39    220.99 o 
   9  16   3        7.78       39.50    159.57 o 
  10  16   3        5.06      106.91    167.78 o 
  -9  17   3       88.79      150.40    150.50 o 
  -8  17   3       18.56       10.97    123.41 o 
  -7  17   3       47.64      184.39    159.75 o 
  -6  17   3      122.92       58.68    151.32 o 
  -5  17   3      130.62      -25.15     95.55 o 
  -4  17   3      492.51      350.97    128.25 o 
  -3  17   3       14.65       -8.65     86.51 o 
  -2  17   3      457.35      472.99    116.82 o 
  -1  17   3      375.81      442.76    106.86 o 
   0  17   3       58.83       78.73    129.52 o 
   1  17   3      438.34      255.02    137.71 o 
   2  17   3      182.26       98.54    155.07 o 
   3  17   3      881.28      694.34    195.40 o 
   4  17   3      708.88      875.38    248.96 o 
   5  17   3       14.97      -37.44    140.87 o 
   6  17   3       95.03      182.90    184.80 o 
   7  17   3       54.22      -13.11    190.02 o 
   8  17   3      248.94      430.62    256.09 o 
   9  17   3      165.53       31.40    172.19 o 
  -8  18   3       46.36     -126.82    131.35 o 
  -7  18   3       90.71      150.41    243.83 o 
  -6  18   3        1.20      118.92    153.70 o 
  -5  18   3     1516.00      779.69    587.05 o 
  -4  18   3      851.48      789.40    268.39 o 
  -3  18   3      818.86      642.13    115.53 o 
  -2  18   3      128.39      181.37    101.31 o 
  -1  18   3      870.09     1098.87    180.68 o 
   0  18   3      560.56      705.13    365.45 o 
   1  18   3      332.93      332.49    184.37 o 
   2  18   3      118.47      -11.99    148.85 o 
   3  18   3      513.46      515.70    180.72 o 
   4  18   3        7.97      -16.53    176.08 o 
   5  18   3       43.55      -96.40    131.76 o 
   6  18   3      256.35      342.94    233.42 o 
   7  18   3       33.42      130.95    223.71 o 
   8  18   3      422.46      450.32    240.02 o 
  -7  19   3       19.60      -49.56    119.15 o 
  -6  19   3        9.16      178.09    167.33 o 
  -5  19   3       71.90      124.43    144.27 o 
  -4  19   3       95.95      183.46    179.39 o 
  -3  19   3       36.23       33.83    106.27 o 
  -2  19   3      788.06      610.96    150.16 o 
  -1  19   3       75.25      -12.34    164.27 o 
   0  19   3     1141.12     1180.85    227.56 o 
   1  19   3      251.29      296.28    149.93 o 
   2  19   3      711.10      776.17    236.64 o 
   3  19   3      305.45      676.51    236.89 o 
   4  19   3      804.56      812.84    217.79 o 
   5  19   3        7.58       66.95    166.56 o 
   6  19   3        0.87       47.55    208.18 o 
   7  19   3      322.13      114.25    206.68 o 
  -6  20   3        9.81       11.49    141.68 o 
  -5  20   3      259.49      236.86    190.98 o 
  -4  20   3       10.83       85.08    145.00 o 
  -3  20   3      227.11       52.30    150.70 o 
  -2  20   3      124.76      168.83    202.59 o 
  -1  20   3       26.75       27.38    167.82 o 
   0  20   3      199.41      252.76    255.04 o 
   1  20   3        0.15      -30.03    173.35 o 
   2  20   3      144.51      113.43    160.94 o 
   3  20   3       81.01      -48.92    194.07 o 
   4  20   3       14.18     -152.04    134.26 o 
   5  20   3       39.46       32.70    175.95 o 
  -4  21   3       69.47      206.01    345.88 o 
  -3  21   3        0.18     -232.61    277.84 o 
  -2  21   3       98.31       70.70    245.92 o 
  -1  21   3      111.94       18.62    178.26 o 
   0  21   3      103.62      140.84    162.76 o 
   1  21   3      189.46       62.01    152.65 o 
   2  21   3       33.03       40.72    163.88 o 
   3  21   3        6.86      -10.12    213.23 o 
 -15   0   4      101.80      198.16    177.30 o 
 -14   0   4       19.18      -33.17    148.71 o 
 -13   0   4      506.76     1060.22    221.56 o 
 -12   0   4      114.32      234.38    166.89 o 
 -11   0   4     1220.74     1998.06    381.61 o 
 -10   0   4       84.01       38.46    112.01 o 
  -9   0   4       11.11       31.68     91.02 o 
  -8   0   4      331.58      184.93     92.30 o 
  -7   0   4     5591.47     6123.07    293.02 o 
  -6   0   4    11174.07     9604.93    323.94 o 
  -5   0   4     5235.63     5062.38    229.95 o 
  -4   0   4     1805.26     1362.46    305.59 o 
  -3   0   4       73.94       68.15     37.98 o 
  -2   0   4    28431.26    22438.49    496.77 o 
  -1   0   4   174847.69   167921.70   1529.09 o 
   0   0   4     9959.68    11072.34    284.31 o 
   1   0   4     1300.57      981.66     72.40 o 
   2   0   4    32140.69    37294.80   3378.21 o 
   3   0   4     6373.82     7385.54    636.78 o 
   4   0   4     1914.76     2108.54    119.53 o 
   5   0   4     8279.55     7832.15    637.25 o 
   6   0   4     5305.69     5749.46    324.72 o 
   7   0   4     4548.08     4946.74    238.69 o 
   8   0   4     9483.39    10680.27    693.81 o 
   9   0   4       92.10       59.61     75.36 o 
  10   0   4      796.98     1070.31    145.20 o 
  11   0   4      643.62      586.53    136.65 o 
  12   0   4     3173.78     4559.85    588.57 o 
  13   0   4       22.77       -7.60    285.07 o 
  14   0   4        0.51      -20.52    305.59 o 
 -15   1   4        8.71       32.29    119.96 o 
 -14   1   4        2.26     -115.32    102.86 o 
 -13   1   4       11.50      -45.16     82.36 o 
 -12   1   4      371.58      745.25    127.31 o 
 -11   1   4       98.76       77.14     80.63 o 
 -10   1   4      204.27      113.55     78.21 o 
  -9   1   4      111.28       91.79     62.45 o 
  -8   1   4      611.26      687.19     90.06 o 
  -7   1   4     2533.36     2347.28    136.35 o 
  -6   1   4      409.46      158.85     54.85 o 
  -5   1   4       96.36       94.91     40.95 o 
  -4   1   4     9501.17     8066.62    373.76 o 
  -3   1   4    24683.42    24258.30   1847.58 o 
  -2   1   4     9788.88     9066.65    653.10 o 
  -1   1   4     1982.26     2332.89    541.44 o 
   0   1   4      123.96      101.91     37.51 o 
   1   1   4      571.32      621.14     60.65 o 
   2   1   4     1800.49     1761.21     99.82 o 
   3   1   4     3507.27     3194.37    159.91 o 
   4   1   4       38.69       22.36     32.86 o 
   5   1   4      450.77      420.31     53.13 o 
   6   1   4      717.91      722.22     65.93 o 
   7   1   4     1777.89     1919.20     99.95 o 
   8   1   4        9.39       35.67     56.57 o 
   9   1   4      561.73      492.22     74.03 o 
  10   1   4        6.28      -23.55     59.89 o 
  11   1   4      854.04      965.50    116.91 o 
  12   1   4       47.92       33.46    104.85 o 
  13   1   4       10.96     -116.86    104.18 o 
  14   1   4        1.46     -174.39    220.16 o 
 -15   2   4       13.80       45.63    128.34 o 
 -14   2   4       77.87      110.22    133.37 o 
 -13   2   4       51.15       62.11     98.24 o 
 -12   2   4       38.33      -39.12     92.82 o 
 -11   2   4      352.49      563.91    126.09 o 
 -10   2   4      176.44      174.34     97.77 o 
  -9   2   4      222.58      158.03     85.23 o 
  -8   2   4      121.83      141.67     67.76 o 
  -7   2   4     2708.95     3019.06    242.16 o 
  -6   2   4    15693.14    15305.64    919.05 o 
  -5   2   4     2394.08     1626.93    106.76 o 
  -4   2   4     5450.52     4853.15    170.57 o 
  -3   2   4     2954.97     2984.80    350.73 o 
  -2   2   4     5377.21     4821.78    446.59 o 
  -1   2   4     1207.19     1008.95    221.95 o 
   0   2   4     2530.27     3584.47    420.40 o 
   1   2   4     9333.55    13068.44   1556.11 o 
   2   2   4     3214.97     3806.89    291.98 o 
   3   2   4    10096.34    11213.87    563.00 o 
   4   2   4     1578.74     1398.03     89.98 o 
   5   2   4      217.76      210.91     41.84 o 
   6   2   4      898.98      814.01     70.34 o 
   7   2   4     5736.78     5663.67    188.48 o 
   8   2   4      933.61      947.42     82.56 o 
   9   2   4      179.26       53.02     60.70 o 
  10   2   4      130.16      118.10     71.39 o 
  11   2   4      332.33      375.16    126.95 o 
  12   2   4      688.49      837.49    140.55 o 
  13   2   4       36.66       35.56    136.17 o 
  14   2   4        3.32      139.11    337.14 o 
 -15   3   4       92.45      121.06    145.93 o 
 -14   3   4        1.57       26.99    101.24 o 
 -13   3   4       38.57       80.03    112.45 o 
 -12   3   4      638.50      908.97    175.27 o 
 -11   3   4     1561.55     2074.14    193.26 o 
 -10   3   4       82.76       70.33     89.24 o 
  -9   3   4     1038.28     1136.36    163.38 o 
  -8   3   4        0.79       50.37     61.08 o 
  -7   3   4    12321.15    11337.47    439.12 o 
  -6   3   4     1380.15     1027.22    102.11 o 
  -5   3   4     6411.62     6099.26    660.17 o 
  -4   3   4     3779.87     3277.77    465.92 o 
  -3   3   4     2273.45     1959.34    144.86 o 
  -2   3   4      399.87      409.48     49.81 o 
  -1   3   4     1160.12     1182.14     92.47 o 
   0   3   4     1551.45     1633.04    157.45 o 
   1   3   4    33571.84    43452.72   5504.28 o 
   2   3   4      403.88      735.58     83.66 o 
   3   3   4      105.10      143.50     68.38 o 
   4   3   4     1931.81     1936.49    100.72 o 
   5   3   4     6049.11     5716.39    299.72 o 
   6   3   4    25773.88    26565.92    881.08 o 
   7   3   4      125.89      167.49     50.68 o 
   8   3   4      495.05      433.05     71.34 o 
   9   3   4      256.39      218.81     69.01 o 
  10   3   4      459.69      474.18    101.19 o 
  11   3   4     1641.16     2274.47    191.08 o 
  12   3   4       81.73       50.48    109.71 o 
  13   3   4       40.09      135.04    130.78 o 
  14   3   4        4.67      -68.43    163.10 o 
 -14   4   4        0.05       24.56    120.00 o 
 -13   4   4        2.09       42.77    127.93 o 
 -12   4   4       10.19       35.10    110.85 o 
 -11   4   4        4.81       86.57    113.01 o 
 -10   4   4       64.81       57.30     82.89 o 
  -9   4   4       27.87      -37.55     69.09 o 
  -8   4   4      184.91      148.29     74.90 o 
  -7   4   4       13.33      -47.10     64.56 o 
  -6   4   4      397.32      363.73     81.37 o 
  -5   4   4     1784.81     1808.50    124.72 o 
  -4   4   4      754.54      775.39     76.70 o 
  -3   4   4       76.37       89.68     36.68 o 
  -2   4   4       28.22       26.93     28.05 o 
  -1   4   4      157.93      141.55     31.74 o 
   0   4   4     3907.47     4813.19    305.64 o 
   1   4   4    13893.44    16245.15   2424.11 o 
   2   4   4      218.82      229.17     65.88 o 
   3   4   4      389.78      329.12     72.39 o 
   4   4   4      813.79      543.66    122.17 o 
   5   4   4      131.12       89.71     46.01 o 
   6   4   4      132.49       62.84     39.10 o 
   7   4   4      466.18      442.11     59.73 o 
   8   4   4       55.24       28.43     54.74 o 
   9   4   4      104.34       56.92     69.41 o 
  10   4   4      154.61       69.78     88.90 o 
  11   4   4       14.60      -57.03     87.56 o 
  12   4   4       55.73      -80.20    102.28 o 
  13   4   4      147.88      186.56    127.97 o 
  14   4   4       44.59        0.70    134.13 o 
 -14   5   4       28.67      -32.20    109.69 o 
 -13   5   4       57.80       72.26     97.80 o 
 -12   5   4      287.87      286.80    143.92 o 
 -11   5   4     1490.08     2318.06    217.07 o 
 -10   5   4        4.78      -77.50     72.69 o 
  -9   5   4     3105.46     3599.66    253.41 o 
  -8   5   4        3.00      -35.26     64.64 o 
  -7   5   4     7450.49     6653.45    359.33 o 
  -6   5   4      459.12      341.63     80.55 o 
  -5   5   4     1755.77     1331.62    147.24 o 
  -4   5   4      113.75      153.67     47.63 o 
  -3   5   4      315.47      282.68     55.84 o 
  -2   5   4      107.81       61.46     36.08 o 
  -1   5   4        7.19       23.91     28.05 o 
   0   5   4     9001.35     9719.92    760.55 o 
   1   5   4    20385.91    24495.91    778.37 o 
   2   5   4    39561.16    50329.02   3187.09 o 
   3   5   4     3041.60     3107.91    401.55 o 
   4   5   4     9900.73     9106.40    700.60 o 
   5   5   4     2038.78     1891.92    185.70 o 
   6   5   4    11505.47    13337.63    384.38 o 
   7   5   4      160.79       93.66     61.18 o 
   8   5   4      683.82      625.35     99.80 o 
   9   5   4      273.06      161.94     91.64 o 
  10   5   4      511.57      468.09    118.97 o 
  11   5   4      336.94      285.89    103.59 o 
  12   5   4        0.45     -118.24     78.83 o 
  13   5   4      177.71      302.09    140.66 o 
  14   5   4       63.28      -48.44    140.27 o 
 -14   6   4       37.91       24.86    117.58 o 
 -13   6   4       13.91       72.12     93.84 o 
 -12   6   4        6.23        7.04    142.67 o 
 -11   6   4      460.56      542.10    125.91 o 
 -10   6   4     2154.23     2589.70    206.50 o 
  -9   6   4       25.60       67.49     73.99 o 
  -8   6   4     2367.12     2438.89    172.65 o 
  -7   6   4      128.28       96.60     71.68 o 
  -6   6   4     5614.07     5828.12    376.30 o 
  -5   6   4     4998.29     4839.22    201.86 o 
  -4   6   4      290.13      169.62     59.06 o 
  -3   6   4      452.55      376.22     59.22 o 
  -2   6   4        2.12       30.12     45.02 o 
  -1   6   4     2673.17     3084.62    212.92 o 
   0   6   4    14086.15    14766.48    587.28 o 
   1   6   4     8854.88    10777.46    756.86 o 
   2   6   4     3853.25     4835.96    584.45 o 
   3   6   4     8092.16     8268.21    639.98 o 
   4   6   4     1505.94     1493.35    137.97 o 
   5   6   4     6198.36     6931.92    419.14 o 
   6   6   4       59.16       96.06     60.75 o 
   7   6   4      951.37      616.67    177.60 o 
   8   6   4      541.17      424.80    106.15 o 
   9   6   4      943.12     1145.26    144.93 o 
  10   6   4      112.16       87.56     92.04 o 
  11   6   4        6.84      -37.69     86.19 o 
  12   6   4      269.81      341.74    142.73 o 
  13   6   4      311.43      494.37    175.22 o 
  14   6   4       31.70        5.29    131.52 o 
 -14   7   4       45.44       50.13    154.28 o 
 -13   7   4       25.44       48.15    117.75 o 
 -12   7   4        1.43      -49.69     94.91 o 
 -11   7   4       31.36       27.30     82.26 o 
 -10   7   4        0.16      -16.73     91.41 o 
  -9   7   4      312.05      301.02     91.04 o 
  -8   7   4        0.21        6.99     61.23 o 
  -7   7   4       48.60       95.85     74.49 o 
  -6   7   4      476.94      285.04     71.01 o 
  -5   7   4      255.38      199.73     71.96 o 
  -4   7   4      137.56      122.67     54.43 o 
  -3   7   4      245.19      214.44     50.01 o 
  -2   7   4      221.38      275.62     49.35 o 
  -1   7   4      182.78      110.91     45.07 o 
   0   7   4     8729.53    10061.58    810.10 o 
   1   7   4       90.53       74.26     42.36 o 
   2   7   4       48.15       37.89     31.83 o 
   3   7   4      175.56      197.42     59.23 o 
   4   7   4       72.82       59.54     51.11 o 
   5   7   4      472.61      354.90     68.25 o 
   6   7   4      529.34      573.92    119.66 o 
   7   7   4      409.90      407.00     94.49 o 
   8   7   4      787.50      771.98    122.89 o 
   9   7   4      342.97      506.44    117.16 o 
  10   7   4        0.76       32.53     90.95 o 
  11   7   4      117.42      195.44    140.73 o 
  12   7   4       75.20      129.37    135.12 o 
  13   7   4       52.78      -18.54    170.38 o 
  14   7   4        0.08       60.99    171.15 o 
 -14   8   4        0.02       20.94    179.53 o 
 -13   8   4      131.13      176.70    147.20 o 
 -12   8   4        1.40      -52.70     99.63 o 
 -11   8   4      339.85      402.38    156.39 o 
 -10   8   4      857.35      998.03    146.92 o 
  -9   8   4      157.29      139.97    103.68 o 
  -8   8   4      138.96       83.22     77.48 o 
  -7   8   4      164.12      105.80     79.82 o 
  -6   8   4     1291.17     1231.38    131.04 o 
  -5   8   4     7983.92     8655.26    275.95 o 
  -4   8   4       47.54       29.53     52.62 o 
  -3   8   4     2961.20     2645.70    139.32 o 
  -2   8   4       87.09       79.01     42.39 o 
  -1   8   4       74.72       43.68     44.08 o 
   0   8   4     5073.03     4803.66    621.52 o 
   1   8   4      183.23       66.74     48.56 o 
   2   8   4      806.32      887.13     63.56 o 
   3   8   4        4.59       39.34     37.53 o 
   4   8   4      247.56      243.51     64.19 o 
   5   8   4     1218.88     1008.06    117.24 o 
   6   8   4      108.26      145.95     98.27 o 
   7   8   4     2388.72     2699.47    222.20 o 
   8   8   4     2115.49     2262.99    182.04 o 
   9   8   4     2056.63     2225.47    182.34 o 
  10   8   4      595.09      667.56    134.81 o 
  11   8   4      155.49      256.06    143.43 o 
  12   8   4      744.86     1075.86    213.85 o 
  13   8   4       51.10      147.67    143.01 o 
 -13   9   4      107.09      284.60    196.14 o 
 -12   9   4      219.33      157.63    160.83 o 
 -11   9   4        1.98      -11.31     98.96 o 
 -10   9   4        2.27      -49.69     70.63 o 
  -9   9   4      153.20      105.53     78.06 o 
  -8   9   4      548.43      554.25    110.26 o 
  -7   9   4        2.20      -30.73     66.08 o 
  -6   9   4     3008.13     2915.99    184.58 o 
  -5   9   4      420.81      291.99     75.87 o 
  -4   9   4     1474.16     1219.04    113.16 o 
  -3   9   4        0.96      -32.31     40.27 o 
  -2   9   4     3255.22     3436.89    216.43 o 
  -1   9   4       57.25      -10.53     44.27 o 
   0   9   4     8490.65    11736.62    530.91 o 
   1   9   4     3070.31     4060.63    447.98 o 
   2   9   4        1.99       19.70     45.11 o 
   3   9   4      352.79      347.70     51.54 o 
   4   9   4      212.55      158.36     62.68 o 
   5   9   4      608.29      652.68    167.10 o 
   6   9   4      987.54      935.08    153.62 o 
   7   9   4     4575.19     4074.18    432.08 o 
   8   9   4      446.99      364.80    119.27 o 
   9   9   4        8.66      -60.16    101.53 o 
  10   9   4      332.89      251.83    138.67 o 
  11   9   4      444.64      394.73    183.46 o 
  12   9   4       47.87      135.85    162.73 o 
  13   9   4       80.23      213.85    207.57 o 
 -13  10   4       53.21       99.97    152.19 o 
 -12  10   4      149.65       37.61    126.31 o 
 -11  10   4       44.00      -30.34    109.16 o 
 -10  10   4      273.32      275.59    102.22 o 
  -9  10   4      169.86       51.98    107.85 o 
  -8  10   4      470.61      333.98    107.18 o 
  -7  10   4       20.21       -7.20     86.54 o 
  -6  10   4      604.55      744.08    119.12 o 
  -5  10   4       95.58       54.27     67.93 o 
  -4  10   4      105.41       51.60     58.48 o 
  -3  10   4     2128.65     2405.68    131.08 o 
  -2  10   4     1251.79     1083.84    175.88 o 
  -1  10   4       53.26       39.90     60.19 o 
   0  10   4        2.35        8.77     53.40 o 
   1  10   4       30.25        2.06     52.23 o 
   2  10   4     1529.95     2062.78    276.39 o 
   3  10   4       23.41      -29.91     45.60 o 
   4  10   4        2.29       16.53     72.16 o 
   5  10   4      721.27      696.33    169.69 o 
   6  10   4     1571.47     1636.66    189.90 o 
   7  10   4     1362.57     1980.30    480.18 o 
   8  10   4      560.40      695.01    130.29 o 
   9  10   4      966.55      861.29    140.51 o 
  10  10   4      368.13      581.64    287.54 o 
  11  10   4       98.38        8.68    202.21 o 
  12  10   4        3.96      -22.70    149.70 o 
  13  10   4       14.05     -118.89    140.43 o 
 -13  11   4        7.76      -90.40    234.89 o 
 -12  11   4      237.79      425.81    189.92 o 
 -11  11   4       39.80       62.18    125.74 o 
 -10  11   4      157.42       97.67    104.64 o 
  -9  11   4      157.23      225.98     96.40 o 
  -8  11   4      114.73       99.05     91.28 o 
  -7  11   4      522.04      487.24    105.64 o 
  -6  11   4     2483.38     2585.38    249.41 o 
  -5  11   4      525.14      465.48     80.08 o 
  -4  11   4     2954.92     3207.85    159.28 o 
  -3  11   4        6.46      -30.77     52.06 o 
  -2  11   4     1859.90     2188.29    136.74 o 
  -1  11   4      189.27      154.66     66.37 o 
   0  11   4      945.51      969.06    142.36 o 
   1  11   4     2240.34     2446.65    315.07 o 
   2  11   4      210.14      177.42     64.92 o 
   3  11   4       25.20      -26.50     76.52 o 
   4  11   4      746.83      947.05    210.16 o 
   5  11   4      155.81      153.64    138.84 o 
   6  11   4     3716.37     3472.21    332.12 o 
   7  11   4     1278.72      703.14    200.24 o 
   8  11   4       38.61       80.88    147.75 o 
   9  11   4      546.73      657.99    196.76 o 
  10  11   4      319.50      347.73    174.19 o 
  11  11   4      606.31      640.92    211.31 o 
  12  11   4        1.27     -112.94    140.25 o 
 -12  12   4       32.34      111.64    147.95 o 
 -11  12   4       11.64      -72.82    129.41 o 
 -10  12   4       43.67     -102.48    121.27 o 
  -9  12   4       13.92      171.16    138.79 o 
  -8  12   4      199.10      205.67    121.78 o 
  -7  12   4       91.30       40.09     80.22 o 
  -6  12   4       76.97       35.29     69.15 o 
  -5  12   4      534.47      405.42     75.98 o 
  -4  12   4     1486.41     1530.52    134.71 o 
  -3  12   4        1.12       22.09     57.61 o 
  -2  12   4      100.75      114.94     63.28 o 
  -1  12   4      178.53      151.93     72.96 o 
   0  12   4     1755.75     1984.19    175.06 o 
   1  12   4      153.61       -2.98     69.31 o 
   2  12   4      129.84       70.07     86.53 o 
   3  12   4       14.66     -118.46    109.51 o 
   4  12   4      526.69      562.86    184.63 o 
   5  12   4       78.29      -46.71    131.95 o 
   6  12   4      239.79      350.11    165.25 o 
   7  12   4        8.86     -140.23    113.38 o 
   8  12   4       64.11       79.65    139.50 o 
   9  12   4      382.02      549.18    191.46 o 
  10  12   4       39.64      -99.31    188.32 o 
  11  12   4        7.75      -38.89    173.93 o 
  12  12   4      184.53      170.44    227.71 o 
 -12  13   4       39.45     -122.23    125.56 o 
 -11  13   4       95.33      190.42    166.12 o 
 -10  13   4      116.47       91.08    158.70 o 
  -9  13   4      591.94      633.20    171.52 o 
  -8  13   4        7.22       57.96    112.82 o 
  -7  13   4      755.88      724.09    104.34 o 
  -6  13   4       10.26        2.76     59.53 o 
  -5  13   4     2106.70     1822.82    180.77 o 
  -4  13   4      111.92       96.73     73.83 o 
  -3  13   4      846.50      892.21    108.84 o 
  -2  13   4       18.70      -36.36     58.04 o 
  -1  13   4      659.62      772.31    107.23 o 
   0  13   4      377.12      396.69     88.26 o 
   1  13   4       31.11       91.76     79.40 o 
   2  13   4      722.10      687.29    130.11 o 
   3  13   4      511.86      393.27    162.00 o 
   4  13   4     1928.20     2023.95    463.90 o 
   5  13   4       58.39       86.14    205.96 o 
   6  13   4      496.84      768.03    239.51 o 
   7  13   4       25.64       61.08    141.47 o 
   8  13   4      381.41      402.52    191.99 o 
   9  13   4       67.36      -60.78    149.60 o 
  10  13   4       11.03      173.17    189.66 o 
  11  13   4       76.14      153.85    164.58 o 
 -11  14   4       87.27      -11.70    132.27 o 
 -10  14   4      839.12      954.87    222.82 o 
  -9  14   4        1.07     -147.61     98.41 o 
  -8  14   4      295.83      205.09     87.97 o 
  -7  14   4        0.28      -37.79     65.25 o 
  -6  14   4      459.69      404.04     84.42 o 
  -5  14   4      536.20      451.34     87.20 o 
  -4  14   4       37.87       -4.02     72.91 o 
  -3  14   4      800.36      729.84    106.26 o 
  -2  14   4      324.48      293.21     81.75 o 
  -1  14   4       74.69       72.04     88.16 o 
   0  14   4     7174.14     8946.66    674.74 o 
   1  14   4     1412.06     1849.42    323.25 o 
   2  14   4     2790.54     3773.45    892.26 o 
   3  14   4     1082.80     1706.78    353.86 o 
   4  14   4     1941.98     1980.90    266.34 o 
   5  14   4     3097.93     3762.24   1027.76 o 
   6  14   4      856.84     1278.16    278.71 o 
   7  14   4      254.26      232.93    169.38 o 
   8  14   4       17.84      -41.31    141.00 o 
   9  14   4        9.48     -107.90    199.54 o 
  10  14   4       42.80     -121.33    206.45 o 
  11  14   4       19.63       23.46    214.05 o 
 -10  15   4        0.24      -49.03    126.85 o 
  -9  15   4        2.28        3.23    146.64 o 
  -8  15   4        1.31       -0.47    149.46 o 
  -7  15   4       15.51       82.60     88.50 o 
  -6  15   4        1.85       15.84     77.32 o 
  -5  15   4      352.70      335.40     91.38 o 
  -4  15   4      306.57      288.66     89.51 o 
  -3  15   4     1199.63     1177.71    151.31 o 
  -2  15   4      243.30      251.01     87.23 o 
  -1  15   4        0.01       -3.28     89.65 o 
   0  15   4      498.10      448.68    128.58 o 
   1  15   4      889.12     1082.36    345.69 o 
   2  15   4        3.25       27.53    130.30 o 
   3  15   4        3.12      -63.54    175.44 o 
   4  15   4      329.77      169.45    338.85 o 
   5  15   4      155.53      170.87    169.33 o 
   6  15   4       37.48      232.20    194.41 o 
   7  15   4        9.78       -3.54    151.10 o 
   8  15   4      160.74       33.78    162.46 o 
   9  15   4      226.02      156.77    200.99 o 
  10  15   4       58.08       47.73    188.98 o 
 -10  16   4      107.27       72.64    181.00 o 
  -9  16   4       35.90       89.08    168.38 o 
  -8  16   4      347.10      264.68    171.23 o 
  -7  16   4      344.96      279.87     97.26 o 
  -6  16   4      213.68      194.30    106.40 o 
  -5  16   4      893.47      668.69    102.04 o 
  -4  16   4      568.49      565.12    119.32 o 
  -3  16   4      261.99      284.29     88.25 o 
  -2  16   4      762.40      687.27    120.27 o 
  -1  16   4      201.74       81.34     85.54 o 
   0  16   4     1682.19     1959.34    258.37 o 
   1  16   4       33.42     -112.68    112.06 o 
   2  16   4      233.54      113.95    140.27 o 
   3  16   4      156.99      236.20    178.26 o 
   4  16   4      706.52      545.46    186.58 o 
   5  16   4      933.66      917.11    416.01 o 
   6  16   4       78.05      152.84    187.52 o 
   7  16   4      122.34       92.94    172.90 o 
   8  16   4       18.95       28.44    173.45 o 
   9  16   4       10.02       57.94    207.46 o 
  -9  17   4       14.06      123.30    134.86 o 
  -8  17   4        1.13      105.57    135.59 o 
  -7  17   4        7.59      -20.40    137.18 o 
  -6  17   4      268.01      224.34    100.83 o 
  -5  17   4       31.21       25.26     93.79 o 
  -4  17   4      670.51      524.44    102.70 o 
  -3  17   4       87.62       61.46     84.78 o 
  -2  17   4      243.56      217.32     86.85 o 
  -1  17   4      172.21      238.66    117.22 o 
   0  17   4     1061.11     1673.08    320.41 o 
   1  17   4     1425.45     1466.51    434.44 o 
   2  17   4      205.40       69.54    175.16 o 
   3  17   4       30.04       16.94    162.19 o 
   4  17   4      316.17      168.22    283.17 o 
   5  17   4      347.80      230.46    183.88 o 
   6  17   4      120.78      120.06    160.88 o 
   7  17   4      291.53      230.14    182.05 o 
   8  17   4       48.26      -14.84    307.30 o 
   9  17   4       67.37       47.62    245.29 o 
  -8  18   4      188.26      227.13    150.18 o 
  -7  18   4      227.25      185.86    168.11 o 
  -6  18   4        0.55       -2.60    144.59 o 
  -5  18   4        0.93       63.81     95.26 o 
  -4  18   4      364.34      342.37     98.57 o 
  -3  18   4       15.57       32.13    103.64 o 
  -2  18   4       84.81       18.75    107.66 o 
  -1  18   4      117.77       45.09    156.78 o 
   0  18   4        0.32      -26.53    132.32 o 
   1  18   4      127.61      178.20    164.82 o 
   2  18   4       51.68       70.23    178.26 o 
   3  18   4       39.24       57.32    141.45 o 
   4  18   4      123.25       58.75    258.27 o 
   5  18   4      550.08      598.78    233.07 o 
   6  18   4        6.82     -176.66    159.26 o 
   7  18   4      158.58       89.48    229.03 o 
   8  18   4        4.45       65.79    201.69 o 
  -7  19   4       13.78      -30.17    158.17 o 
  -6  19   4      254.37      228.51    158.23 o 
  -5  19   4       35.90       88.84    132.80 o 
  -4  19   4      734.82      637.64    138.31 o 
  -3  19   4       30.61      -35.75    123.94 o 
  -2  19   4      888.71      959.84    358.50 o 
  -1  19   4      192.54      114.81    170.10 o 
   0  19   4      968.72     1404.83    404.41 o 
   1  19   4      210.80       43.32    133.22 o 
   2  19   4      428.47      379.13    206.39 o 
   3  19   4        5.91       20.31    195.98 o 
   4  19   4       33.65      -43.65    144.12 o 
   5  19   4       97.25      103.39    178.87 o 
   6  19   4       17.00      -52.54    212.05 o 
   7  19   4      141.21       37.92    198.20 o 
  -5  20   4      599.09      644.70    186.99 o 
  -4  20   4      437.51      452.58    179.99 o 
  -3  20   4      178.07      151.92    149.93 o 
  -2  20   4       22.07      109.70    132.88 o 
  -1  20   4     1643.77     2140.66    412.40 o 
   0  20   4      208.35      210.91    164.53 o 
   1  20   4      380.49      641.30    222.54 o 
   2  20   4        0.60      -54.06    128.31 o 
   3  20   4      174.51      -13.34    196.53 o 
   4  20   4       49.12      107.30    163.73 o 
   5  20   4        1.77      -40.61    168.69 o 
  -3  21   4       54.40     -156.22    201.07 o 
  -2  21   4       20.77     -135.69    214.37 o 
  -1  21   4       47.07       15.23    127.96 o 
   0  21   4       27.78       18.30    131.68 o 
   1  21   4        1.78      116.89    201.80 o 
   2  21   4        1.19     -157.70    180.74 o 
   3  21   4      180.83      177.43    159.78 o 
 -15   1   5       10.76        5.60    102.73 o 
 -14   1   5        5.16       88.03    110.61 o 
 -13   1   5       50.13       51.43    115.44 o 
 -12   1   5      692.98     1058.81    142.88 o 
 -11   1   5       35.75       -2.37     69.69 o 
 -10   1   5      768.89      733.20    110.68 o 
  -9   1   5     1365.60     1533.98    164.69 o 
  -8   1   5     1665.16     1763.96    147.03 o 
  -7   1   5     8693.27     8038.70    306.07 o 
  -6   1   5     1693.59     1348.97     95.59 o 
  -5   1   5     9851.36     8218.58    225.45 o 
  -4   1   5    11639.98     9508.25    302.80 o 
  -3   1   5     4372.27     4246.86    511.31 o 
  -2   1   5    11145.13    11315.05   2114.76 o 
  -1   1   5        6.38       -6.45     28.70 o 
   0   1   5    10407.14    12730.08   1475.69 o 
   1   1   5     3828.83     3914.66    487.11 o 
   2   1   5      228.20      216.63     34.75 o 
   3   1   5     5030.13     5667.33    223.58 o 
   4   1   5       16.86        9.07     37.60 o 
   5   1   5       37.69      -16.53     36.82 o 
   6   1   5     3583.06     3245.37    149.67 o 
   7   1   5     3055.89     2721.63    126.83 o 
   8   1   5     1024.41      912.81     84.09 o 
   9   1   5     2208.46     2281.10    124.92 o 
  10   1   5     1472.24     1736.30    138.04 o 
  11   1   5     1865.92     2633.74    198.97 o 
  12   1   5      182.03      235.65    134.66 o 
  13   1   5      133.38      324.56    230.87 o 
  14   1   5       47.59     -155.01    170.31 o 
 -14   2   5        8.99       15.81    127.89 o 
 -13   2   5       38.13      -35.07     95.56 o 
 -12   2   5        4.04      -36.45     84.08 o 
 -11   2   5       23.62      -19.63    113.99 o 
 -10   2   5     1755.02     2654.28    210.58 o 
  -9   2   5      987.76      949.18    148.83 o 
  -8   2   5     1272.02     1273.56    124.29 o 
  -7   2   5      320.86      183.63     71.52 o 
  -6   2   5      497.53      342.08     66.75 o 
  -5   2   5     4000.06     3917.20    171.21 o 
  -4   2   5       22.37       -9.32     35.55 o 
  -3   2   5     1284.43     1142.77    139.81 o 
  -2   2   5     2548.91     2083.73    204.01 o 
  -1   2   5    10130.86    10681.82   1219.96 o 
   0   2   5     8509.20    11025.92    943.97 o 
   1   2   5      251.61      159.56     33.96 o 
   2   2   5     2878.65     3859.62    257.61 o 
   3   2   5     2530.11     3262.71    267.72 o 
   4   2   5      903.88      857.45     57.78 o 
   5   2   5      959.53      954.15     65.17 o 
   6   2   5        0.27      -18.82     44.36 o 
   7   2   5      408.48      359.78     57.64 o 
   8   2   5     4044.10     4755.45    259.05 o 
   9   2   5      171.04       94.83     66.84 o 
  10   2   5       41.70      133.89     88.60 o 
  11   2   5      629.73      606.82    116.25 o 
  12   2   5      933.03     1046.12    147.72 o 
  13   2   5       36.62     -115.20    128.05 o 
  14   2   5        2.46     -244.17    216.90 o 
 -14   3   5        1.35      -23.30    108.63 o 
 -13   3   5        3.90       46.16     98.43 o 
 -12   3   5      205.10      329.68    117.78 o 
 -11   3   5        0.58      -27.11     89.55 o 
 -10   3   5       12.83      -97.86     87.20 o 
  -9   3   5      691.64      710.85    281.77 o 
  -8   3   5      193.15      126.20     74.03 o 
  -7   3   5     2676.99     2639.96    201.36 o 
  -6   3   5      165.00      120.54     52.48 o 
  -5   3   5     1982.95     1628.20    129.70 o 
  -4   3   5      338.16      314.47     55.56 o 
  -3   3   5     1418.62     1085.92    111.71 o 
  -2   3   5       16.65      -27.22     31.67 o 
  -1   3   5      403.90      347.57     54.53 o 
   0   3   5       14.52        0.60     21.72 o 
   1   3   5       25.85       13.82     42.59 o 
   2   3   5      174.68      242.88     65.78 o 
   3   3   5     1786.98     2016.34    134.20 o 
   4   3   5      524.82      533.13     62.27 o 
   5   3   5     1510.89     1307.29     76.24 o 
   6   3   5     1960.93     1838.70    118.22 o 
   7   3   5      228.81      254.97     56.45 o 
   8   3   5       62.93       60.86     59.60 o 
   9   3   5       19.40        0.51     56.78 o 
  10   3   5      135.02       32.99     84.19 o 
  11   3   5      281.21      200.67    106.90 o 
  12   3   5       52.93       55.51    106.23 o 
  13   3   5       18.85       76.84    127.90 o 
  14   3   5        7.18      -60.43    344.74 o 
 -14   4   5       77.79      124.30    123.56 o 
 -13   4   5       40.68      109.13     98.47 o 
 -12   4   5       69.65      241.17    105.37 o 
 -11   4   5      473.43      608.18    126.58 o 
 -10   4   5     3135.64     3737.09    269.94 o 
  -9   4   5        5.07      -32.79    129.21 o 
  -8   4   5     2831.87     3112.26    185.49 o 
  -7   4   5       11.51      -11.59     50.52 o 
  -6   4   5     6618.95     5182.32    329.37 o 
  -5   4   5       34.86      -11.65     45.43 o 
  -4   4   5      170.79       75.91     62.78 o 
  -3   4   5       55.10       47.37     35.06 o 
  -2   4   5      168.45       80.72     35.84 o 
  -1   4   5     2801.85     2444.37    175.17 o 
   0   4   5     6399.44     7257.65    642.27 o 
   1   4   5     2216.56     2285.66    140.52 o 
   2   4   5    13756.24    17560.45   2260.29 o 
   3   4   5    10121.51    10701.68   1035.02 o 
   4   4   5    10485.34    11521.54    982.22 o 
   5   4   5     1640.26     1253.13    136.60 o 
   6   4   5     2657.96     2559.75    125.15 o 
   7   4   5     3438.03     3033.71    133.16 o 
   8   4   5     2172.03     1984.82    152.38 o 
   9   4   5      188.80      205.48     98.23 o 
  10   4   5      164.41      185.15    102.88 o 
  11   4   5      104.89       30.40     96.25 o 
  12   4   5      789.54     1051.02    156.25 o 
  13   4   5      361.71      544.53    145.41 o 
  14   4   5        0.96      244.51    275.94 o 
 -14   5   5        3.42       16.91    135.64 o 
 -13   5   5       11.25       19.98    113.02 o 
 -12   5   5       88.62       39.60    107.09 o 
 -11   5   5      487.42      559.87    125.28 o 
 -10   5   5       82.67       45.50     87.19 o 
  -9   5   5      206.44      241.48     87.97 o 
  -8   5   5      474.84      443.22     92.85 o 
  -7   5   5     2241.05     2267.59    167.23 o 
  -6   5   5      233.45      133.31     58.53 o 
  -5   5   5        4.77        8.18     46.49 o 
  -4   5   5      206.52      165.79     50.45 o 
  -3   5   5     1321.38     1164.55    106.51 o 
  -2   5   5       11.53       18.05     31.36 o 
  -1   5   5        2.56      -28.27     23.71 o 
   0   5   5     3242.44     3200.37    151.96 o 
   1   5   5    12356.94    13130.78    523.92 o 
   2   5   5       26.52      110.73     64.62 o 
   3   5   5       10.18      -37.26     77.01 o 
   4   5   5     5875.09     6034.43    590.08 o 
   5   5   5     6740.51     7289.52    809.83 o 
   6   5   5     3232.07     3050.64    158.07 o 
   7   5   5      790.10      822.92    112.19 o 
   8   5   5        9.87      -35.56     80.17 o 
   9   5   5       29.44       13.35     82.42 o 
  10   5   5       71.07      101.38    102.81 o 
  11   5   5        1.25       72.23     93.22 o 
  12   5   5      125.46       69.45    101.61 o 
  13   5   5       26.03      -32.09    151.30 o 
  14   5   5      108.03       -6.26    179.02 o 
 -14   6   5        5.93      -49.84    112.73 o 
 -13   6   5        4.38     -140.15     93.43 o 
 -12   6   5       65.55      -78.44    104.01 o 
 -11   6   5      118.66       57.26     80.43 o 
 -10   6   5      404.60      383.74    101.61 o 
  -9   6   5        4.50      -55.60     60.50 o 
  -8   6   5      683.91      594.65     95.23 o 
  -7   6   5       42.83      -19.41     71.19 o 
  -6   6   5     1300.41      991.11    125.38 o 
  -5   6   5      287.91      100.40     66.67 o 
  -4   6   5     1435.71     1102.43     92.84 o 
  -3   6   5       82.03       19.43     39.96 o 
  -2   6   5      209.51      174.51     48.61 o 
  -1   6   5      486.42      387.07     43.16 o 
   0   6   5      517.55      608.33     48.06 o 
   1   6   5     2939.03     2658.40    268.04 o 
   2   6   5      272.07      479.77     86.94 o 
   3   6   5      403.07      509.10     98.17 o 
   4   6   5      598.24      495.30     95.06 o 
   5   6   5     2399.91     2339.66    178.93 o 
   6   6   5      413.75      494.10    115.06 o 
   7   6   5      480.75      398.23    109.64 o 
   8   6   5      590.17      507.29    119.27 o 
   9   6   5     1032.63     1143.99    141.50 o 
  10   6   5      430.23      494.79    119.67 o 
  11   6   5        0.02       -7.06    108.06 o 
  12   6   5      340.19      558.05    158.13 o 
  13   6   5        9.90     -117.85    136.10 o 
  14   6   5       49.95      193.43    151.81 o 
 -14   7   5       19.13       -3.20    103.75 o 
 -13   7   5        0.34     -119.98    122.14 o 
 -12   7   5      207.22      148.90    101.97 o 
 -11   7   5      681.08      801.56    148.54 o 
 -10   7   5       30.00       62.44     98.74 o 
  -9   7   5      196.49      214.83     76.66 o 
  -8   7   5      225.61      198.93     95.36 o 
  -7   7   5     3092.91     3156.85    190.42 o 
  -6   7   5     1329.09     1502.31    143.56 o 
  -5   7   5     1768.62     1464.09    120.69 o 
  -4   7   5       43.63      -39.34     41.88 o 
  -3   7   5       62.78       26.27     42.59 o 
  -2   7   5     4778.76     4074.85    256.31 o 
  -1   7   5      202.63      115.20     41.72 o 
   0   7   5      643.17      636.86     60.42 o 
   1   7   5    15451.67    17059.67    321.54 o 
   2   7   5     1345.07     1237.61    145.59 o 
   3   7   5     4330.99     5442.99    677.07 o 
   4   7   5      214.22      318.19     94.57 o 
   5   7   5      523.00      475.26    109.60 o 
   6   7   5    10515.31    11010.19   1330.60 o 
   7   7   5      825.68      995.08    126.47 o 
   8   7   5      538.15      624.28    117.40 o 
   9   7   5      660.48      480.52    112.78 o 
  10   7   5      191.74        1.93    114.99 o 
  11   7   5      457.77      548.55    140.16 o 
  12   7   5        0.40      -60.02    158.40 o 
  13   7   5      230.36       -2.63    138.84 o 
 -13   8   5       14.84        9.74     96.14 o 
 -12   8   5      263.83      289.86    120.52 o 
 -11   8   5      142.54      173.45    111.78 o 
 -10   8   5      136.79       49.42     80.05 o 
  -9   8   5       92.28       -4.52     68.90 o 
  -8   8   5      535.71      510.41    106.31 o 
  -7   8   5      140.61       71.03     67.23 o 
  -6   8   5      969.56      839.90    151.96 o 
  -5   8   5     1379.02     1162.45    161.65 o 
  -4   8   5       94.03       67.98     52.36 o 
  -3   8   5      798.37      886.87     92.92 o 
  -2   8   5      191.23      152.66     47.42 o 
  -1   8   5      548.27      578.02     67.23 o 
   0   8   5      904.95      737.35     78.22 o 
   1   8   5      481.90      434.43     52.93 o 
   2   8   5      524.36      543.72     56.23 o 
   3   8   5      927.01      773.02     94.49 o 
   4   8   5     1998.13     1862.57    163.28 o 
   5   8   5        1.56       -2.54     99.67 o 
   6   8   5     1001.93     1099.91    158.11 o 
   7   8   5      428.06      349.47    122.28 o 
   8   8   5      437.28      472.18    118.59 o 
   9   8   5        5.59        0.70     98.42 o 
  10   8   5        0.47       29.52    115.31 o 
  11   8   5      148.19       63.69    124.77 o 
  12   8   5      135.29      276.37    149.97 o 
  13   8   5        3.87       47.98    142.51 o 
 -13   9   5        0.01      -80.61    192.51 o 
 -12   9   5        6.39       77.89    111.89 o 
 -11   9   5        6.70      -68.59     94.98 o 
 -10   9   5       75.27       36.71     75.03 o 
  -9   9   5      377.69      459.44    158.88 o 
  -8   9   5      906.78     1011.80    189.12 o 
  -7   9   5     1240.11     1295.48    137.52 o 
  -6   9   5      830.08      658.08    120.82 o 
  -5   9   5     2605.96     2206.58    151.48 o 
  -4   9   5     3377.75     3117.84    164.92 o 
  -3   9   5      978.40      766.04     77.80 o 
  -2   9   5     4719.81     5277.11    229.47 o 
  -1   9   5      123.19      101.26     54.48 o 
   0   9   5     6454.93     7546.90    771.20 o 
   1   9   5      197.19      139.33     56.45 o 
   2   9   5     1108.13      982.69    111.12 o 
   3   9   5       48.23       58.89     50.53 o 
   4   9   5     1819.20     2338.44    315.94 o 
   5   9   5      806.14     1201.24    166.79 o 
   6   9   5     4977.29     5650.63    430.97 o 
   7   9   5     2953.56     2923.82    250.53 o 
   8   9   5     1465.78     1994.15    313.86 o 
   9   9   5     1109.45      994.95    242.43 o 
  10   9   5      649.77      576.73    135.57 o 
  11   9   5      855.50     1027.01    205.54 o 
  12   9   5        1.12       19.77    148.55 o 
  13   9   5      366.03      707.74    216.72 o 
 -13  10   5       41.82      160.36    146.59 o 
 -12  10   5      127.86      290.59    165.34 o 
 -11  10   5       65.77        5.28     84.67 o 
 -10  10   5       95.80       39.11     75.06 o 
  -9  10   5       71.20      -25.06     83.71 o 
  -8  10   5       31.14       27.61     74.04 o 
  -7  10   5      516.57      440.61    102.39 o 
  -6  10   5     2704.26     2474.15    263.25 o 
  -5  10   5     5292.89     4657.47    280.62 o 
  -4  10   5        0.36      -19.64     41.50 o 
  -3  10   5     2736.23     2700.54    138.88 o 
  -2  10   5      606.24      528.15     75.54 o 
  -1  10   5     9417.79     9344.48    688.51 o 
   0  10   5      383.99      406.92     71.48 o 
   1  10   5     1739.97     2006.23    140.44 o 
   2  10   5      423.81      375.05     61.99 o 
   3  10   5      176.81      201.14     70.88 o 
   4  10   5      425.92      487.24    127.76 o 
   5  10   5      558.81      699.25    156.67 o 
   6  10   5       57.51       74.11    124.72 o 
   7  10   5     5467.83     6709.59    622.52 o 
   8  10   5     3659.08     3780.05    306.46 o 
   9  10   5        2.86      -17.69    101.44 o 
  10  10   5      508.95      546.66    211.18 o 
  11  10   5      323.42      671.99    202.93 o 
  12  10   5      676.34      909.83    204.64 o 
 -12  11   5       41.07      109.31    156.84 o 
 -11  11   5       52.37       85.56     96.21 o 
 -10  11   5       13.24       15.37     73.40 o 
  -9  11   5      605.00      786.39    144.45 o 
  -8  11   5      181.20      185.16     91.81 o 
  -7  11   5      816.97      569.19    138.54 o 
  -6  11   5      259.45      167.16     83.10 o 
  -5  11   5      218.87      174.75     65.11 o 
  -4  11   5       64.35       91.42     69.04 o 
  -3  11   5      244.10      265.29     68.03 o 
  -2  11   5        1.61       33.27     61.29 o 
  -1  11   5      153.48      186.26     63.69 o 
   0  11   5      212.25      144.49     65.17 o 
   1  11   5        9.41      -27.44     61.09 o 
   2  11   5       91.29       -7.12     69.38 o 
   3  11   5        1.08      -24.86    104.91 o 
   4  11   5      793.24      587.61    193.46 o 
   5  11   5      850.83      908.86    229.65 o 
   6  11   5       19.51      113.35    147.73 o 
   7  11   5       20.02      -42.74    127.99 o 
   8  11   5      326.18      486.34    163.85 o 
   9  11   5       14.00       68.91    101.11 o 
  10  11   5        1.86       10.39    136.80 o 
  11  11   5       11.07        6.91    169.88 o 
  12  11   5        4.81      -33.61    203.35 o 
 -12  12   5       22.02      -60.55    133.81 o 
 -11  12   5       92.41      253.20    168.47 o 
 -10  12   5      498.68      544.47    276.32 o 
  -9  12   5        0.59      -38.20    114.96 o 
  -8  12   5      704.88      662.23    121.75 o 
  -7  12   5       15.27       95.05     94.03 o 
  -6  12   5     3847.18     3690.72    518.91 o 
  -5  12   5     1489.23     1296.36    115.82 o 
  -4  12   5      468.59      326.64     74.36 o 
  -3  12   5       60.18       -0.66     54.11 o 
  -2  12   5      282.33      223.94     60.93 o 
  -1  12   5     1916.91     2413.05    193.07 o 
   0  12   5     3785.50     3980.05    367.36 o 
   1  12   5      479.08      431.81     86.64 o 
   2  12   5      157.06      209.22    121.51 o 
   3  12   5      790.40      940.64    226.15 o 
   4  12   5      399.85      224.48    177.80 o 
   5  12   5      803.04      660.18    187.98 o 
   6  12   5        9.85      -51.91    135.45 o 
   7  12   5      173.53      315.35    186.91 o 
   8  12   5      220.12      257.08    207.28 o 
   9  12   5      102.53      218.48    164.45 o 
  10  12   5      190.79      182.26    214.94 o 
  11  12   5       60.65      224.33    190.41 o 
  12  12   5      176.20      380.19    238.14 o 
 -12  13   5      100.58       32.27    132.21 o 
 -11  13   5       63.71       48.90    189.32 o 
 -10  13   5       21.60       61.40    162.49 o 
  -9  13   5       21.94      -36.90    150.89 o 
  -8  13   5      124.64       91.27    106.17 o 
  -7  13   5       43.68       26.79     63.52 o 
  -6  13   5      237.37      191.00     83.03 o 
  -5  13   5      394.23      343.15     85.50 o 
  -4  13   5        7.34      -46.12     51.30 o 
  -3  13   5      723.88      641.82    142.58 o 
  -2  13   5      456.94      408.99     78.79 o 
  -1  13   5     1010.22     1086.39    115.96 o 
   0  13   5       40.20      -43.26     69.75 o 
   1  13   5     6189.42     7294.32    749.95 o 
   2  13   5      704.49      725.08    188.15 o 
   3  13   5     1218.53      992.31    207.75 o 
   4  13   5       29.78       62.69    131.23 o 
   5  13   5     2630.47     3042.44    333.03 o 
   6  13   5      183.44      -43.69    168.51 o 
   7  13   5      202.60      223.59    161.68 o 
   8  13   5        0.74       76.05    159.48 o 
   9  13   5        3.99       41.36    183.08 o 
  10  13   5        0.64       69.87    180.29 o 
  11  13   5      101.95      -66.86    186.81 o 
 -11  14   5        0.37      -29.35    205.06 o 
 -10  14   5       32.69       42.92    119.31 o 
  -9  14   5        0.18     -164.04    136.24 o 
  -8  14   5     1174.50     1183.59    136.55 o 
  -7  14   5      174.74       90.74     73.87 o 
  -6  14   5      856.65      733.15    117.51 o 
  -5  14   5        2.10      -26.24     66.46 o 
  -4  14   5      571.62      546.40     96.61 o 
  -3  14   5     1501.15     1529.58    130.54 o 
  -2  14   5        1.89        8.37     69.50 o 
  -1  14   5        2.77      -30.63     86.79 o 
   0  14   5      841.46     1012.44    147.52 o 
   1  14   5       35.65      -53.91    114.06 o 
   2  14   5      526.40      361.34    160.69 o 
   3  14   5       35.13      -24.19    153.11 o 
   4  14   5      101.95      105.30    168.55 o 
   5  14   5       18.71       49.87    143.12 o 
   6  14   5       99.32      174.80    208.57 o 
   7  14   5       34.99      131.14    156.53 o 
   8  14   5        2.90      109.88    179.46 o 
   9  14   5      214.54      346.74    339.23 o 
  10  14   5      459.91      567.65    236.12 o 
  11  14   5       13.05       75.30    222.16 o 
 -10  15   5       48.12        3.09    135.50 o 
  -9  15   5      482.95      407.24    188.71 o 
  -8  15   5        2.91      -41.31     92.06 o 
  -7  15   5     1063.78      996.99    135.84 o 
  -6  15   5       70.32       36.66     74.97 o 
  -5  15   5      821.98      689.49    106.55 o 
  -4  15   5      100.67       57.75     72.46 o 
  -3  15   5     1614.72     1538.72    138.29 o 
  -2  15   5      106.01       58.81     79.66 o 
  -1  15   5     1891.49     2077.65    164.20 o 
   0  15   5        3.25       10.39    109.11 o 
   1  15   5     2561.35     2395.27    784.12 o 
   2  15   5     1470.43     2252.79    298.19 o 
   3  15   5     2000.82     1734.73    297.04 o 
   4  15   5      282.08      245.18    171.73 o 
   5  15   5     2084.46     1619.86    275.60 o 
   6  15   5      341.72      170.64    168.62 o 
   7  15   5       17.89     -115.16    163.65 o 
   8  15   5       39.88      199.44    187.71 o 
   9  15   5       85.74       74.03    187.64 o 
  10  15   5        2.09       55.45    200.26 o 
 -10  16   5       91.90      -50.30    122.59 o 
  -9  16   5       17.85        1.58    160.97 o 
  -8  16   5       75.85       76.29     80.08 o 
  -7  16   5      123.41      115.32     93.13 o 
  -6  16   5       86.86       45.41     67.86 o 
  -5  16   5        7.07      -21.94     74.07 o 
  -4  16   5       52.81      107.97     75.53 o 
  -3  16   5      369.42      167.63     78.97 o 
  -2  16   5        5.56      -27.15     79.12 o 
  -1  16   5      204.21      298.84    121.48 o 
   0  16   5     1256.64     1505.92    236.35 o 
   1  16   5        4.13       19.42    133.48 o 
   2  16   5      558.31      583.54    287.73 o 
   3  16   5        4.51     -180.03    173.71 o 
   4  16   5      479.10      508.25    293.81 o 
   5  16   5       20.04        7.45    155.10 o 
   6  16   5      473.14      120.11    216.69 o 
   7  16   5      276.09      306.08    225.33 o 
   8  16   5        0.03     -231.79    209.68 o 
   9  16   5       22.85      -38.08    184.49 o 
  -9  17   5       84.10      -37.91    117.06 o 
  -8  17   5      168.10      186.46    162.58 o 
  -7  17   5      130.54      175.04    103.38 o 
  -6  17   5      249.55      241.87    113.79 o 
  -5  17   5       64.53       91.65     78.65 o 
  -4  17   5      231.10      283.17    102.86 o 
  -3  17   5       49.28       -9.21     79.67 o 
  -2  17   5      213.27      175.18     99.27 o 
  -1  17   5      103.88      146.55    135.83 o 
   0  17   5      179.28      170.75    140.96 o 
   1  17   5        8.88      -34.06    169.94 o 
   2  17   5        5.06     -155.71    130.42 o 
   3  17   5      293.05      152.99    157.23 o 
   4  17   5      148.98      -50.12    137.37 o 
   5  17   5      105.10       46.88    163.83 o 
   6  17   5       11.66       56.65    189.42 o 
   7  17   5      109.30      -52.50    154.20 o 
   8  17   5       99.30       26.83    170.01 o 
  -8  18   5        1.11      -10.95    117.30 o 
  -7  18   5      195.45      158.80    165.92 o 
  -6  18   5      146.63      141.20    112.72 o 
  -5  18   5     1075.98      990.91    151.41 o 
  -4  18   5       22.20      -36.15     90.51 o 
  -3  18   5      894.33      783.10    157.21 o 
  -2  18   5      104.92       81.02    142.15 o 
  -1  18   5     1701.26     1827.03    257.47 o 
   0  18   5      404.33      342.33    152.38 o 
   1  18   5      280.23      347.49    175.69 o 
   2  18   5        9.42      -53.27    123.02 o 
   3  18   5       34.54      121.69    149.46 o 
   4  18   5       18.23        2.69    153.36 o 
   5  18   5       63.41      103.42    201.03 o 
   6  18   5      101.38      131.53    177.40 o 
   7  18   5       69.11      198.65    185.82 o 
  -7  19   5       23.53      -41.40    152.62 o 
  -6  19   5       64.36      -61.13    144.00 o 
  -5  19   5      148.96      173.83    101.45 o 
  -4  19   5      211.00      289.91    174.86 o 
  -3  19   5      132.56      118.09    110.54 o 
  -2  19   5      277.29      264.66    143.47 o 
  -1  19   5       69.46       29.46    127.68 o 
   0  19   5      148.08      210.08    165.15 o 
   1  19   5      159.52       66.93    160.00 o 
   2  19   5        0.02      -98.55    172.90 o 
   3  19   5      135.23      233.09    209.79 o 
   4  19   5      435.47      668.72    268.15 o 
   5  19   5      103.97       57.18    199.63 o 
   6  19   5       97.84       57.18    196.15 o 
  -5  20   5      185.77       25.09    196.13 o 
  -4  20   5       58.90       56.07    126.00 o 
  -3  20   5      458.31      498.03    170.95 o 
  -2  20   5       67.17      234.51    164.87 o 
  -1  20   5      141.25      229.85    154.57 o 
   0  20   5       44.03      -22.91    207.34 o 
   1  20   5       80.53       65.50    159.18 o 
   2  20   5        1.84       -3.41    144.90 o 
   3  20   5        0.44       10.96    222.73 o 
   4  20   5       19.17      147.77    183.77 o 
   5  20   5      256.74       33.34    221.40 o 
  -3  21   5       67.62     -245.16    202.59 o 
  -2  21   5      326.12      334.93    162.08 o 
  -1  21   5       73.60       12.80    139.86 o 
   0  21   5      226.42      198.52    225.96 o 
   1  21   5      847.59      657.52    225.71 o 
   2  21   5       56.24     -154.21    196.12 o 
 -14   0   6       43.72      -69.18    147.09 o 
 -13   0   6       89.98      109.51    115.13 o 
 -12   0   6      153.85      254.34    132.46 o 
 -11   0   6      265.71      187.28    111.90 o 
 -10   0   6     1574.86     1758.95    203.51 o 
  -9   0   6     1450.26     1483.09    174.10 o 
  -8   0   6     1258.80     1207.53    319.46 o 
  -7   0   6      512.37      477.81    103.52 o 
  -6   0   6    20625.42    20014.22   1492.03 o 
  -5   0   6    24924.09    22444.18    470.96 o 
  -4   0   6       81.29       72.98     82.86 o 
  -3   0   6     8471.49     7322.39    331.82 o 
  -2   0   6     5048.36     6514.71    306.73 o 
  -1   0   6    78909.94   102447.75   1221.98 o 
   0   0   6    18338.78    18899.11    469.03 o 
   1   0   6     1117.79     1298.79    140.82 o 
   2   0   6      413.57      421.52     57.21 o 
   3   0   6      129.88      100.35     46.45 o 
   4   0   6      671.60      639.54    118.20 o 
   5   0   6       61.92       91.71     60.99 o 
   6   0   6      274.37      196.08     76.30 o 
   7   0   6    15150.10    15416.47    774.91 o 
   8   0   6    11991.29    13695.21   1174.46 o 
   9   0   6     3388.76     3679.36    211.81 o 
  10   0   6      329.21      317.44    133.03 o 
  11   0   6     1082.86      975.69    309.01 o 
  12   0   6     1117.81     1556.46    429.88 o 
  13   0   6        3.79     -258.08    288.11 o 
  14   0   6       68.34      367.54    285.83 o 
 -14   1   6        8.69       80.70    102.16 o 
 -13   1   6       17.35      -20.85    100.97 o 
 -12   1   6       37.86       26.30    110.50 o 
 -11   1   6        5.58      -43.21     96.73 o 
 -10   1   6       31.38      -47.86     99.95 o 
  -9   1   6       14.78      -52.67     74.53 o 
  -8   1   6      423.36      395.74     93.46 o 
  -7   1   6       15.76      -51.41     48.78 o 
  -6   1   6     1774.43     1392.64    218.77 o 
  -5   1   6     3164.80     2843.56    274.65 o 
  -4   1   6     6695.83     6012.94    446.07 o 
  -3   1   6        7.62      -22.11     28.93 o 
  -2   1   6    11783.83    12323.83   2193.11 o 
  -1   1   6      108.45       -7.22     37.80 o 
   0   1   6      414.98      419.35     64.40 o 
   1   1   6     1130.35     1212.26     82.18 o 
   2   1   6      486.19      604.01     48.91 o 
   3   1   6      487.02      416.63     43.26 o 
   4   1   6      761.79      670.56     56.61 o 
   5   1   6      749.70      707.79     63.83 o 
   6   1   6      239.90      170.21     52.71 o 
   7   1   6     1451.87     1357.66    128.00 o 
   8   1   6      802.97      929.20     87.50 o 
   9   1   6      187.02      206.02     75.13 o 
  10   1   6      214.47      117.82     92.58 o 
  11   1   6      291.91      365.57    134.08 o 
  12   1   6       33.69       54.67    148.12 o 
  13   1   6       77.54       12.82    192.42 o 
  14   1   6        4.68      -46.04    195.51 o 
 -14   2   6        1.33     -120.77    112.91 o 
 -13   2   6        0.49       63.86     90.45 o 
 -12   2   6       16.97        1.80     92.54 o 
 -11   2   6       17.59       45.17     82.08 o 
 -10   2   6     1957.51     2347.19    182.40 o 
  -9   2   6       37.53       23.45     60.59 o 
  -8   2   6     4301.55     4047.01    574.58 o 
  -7   2   6      215.69       82.20     55.11 o 
  -6   2   6     3640.63     3411.14    361.72 o 
  -5   2   6     6881.65     5378.31    447.77 o 
  -4   2   6      342.14      211.89     51.16 o 
  -3   2   6     6728.08     5954.32    314.24 o 
  -2   2   6     1914.36     1765.14    332.10 o 
  -1   2   6      210.10      107.50     48.04 o 
   0   2   6     5585.69     5933.14    597.27 o 
   1   2   6     3538.57     3284.92    332.29 o 
   2   2   6      208.34      136.23     38.81 o 
   3   2   6     4784.45     5056.34    184.12 o 
   4   2   6       20.38       14.10     37.43 o 
   5   2   6      377.45      236.55     48.77 o 
   6   2   6        1.97      -31.78     46.74 o 
   7   2   6     2015.03     2075.00    107.27 o 
   8   2   6     3253.72     3000.31    129.58 o 
   9   2   6      605.44      542.72    100.37 o 
  10   2   6        9.80      -53.47     88.62 o 
  11   2   6      197.41      160.52     92.63 o 
  12   2   6      539.16      623.06    164.71 o 
  13   2   6       68.56     -100.84    179.27 o 
  14   2   6       29.01     -134.54    223.34 o 
 -14   3   6        0.93       27.19    121.68 o 
 -13   3   6        0.87     -112.21     85.10 o 
 -12   3   6      113.04      156.52    103.64 o 
 -11   3   6      785.22     1173.42    160.22 o 
 -10   3   6       59.27       86.78     84.02 o 
  -9   3   6      575.49      524.24     97.37 o 
  -8   3   6       12.58        5.98     59.69 o 
  -7   3   6     2190.54     2010.92    262.01 o 
  -6   3   6     1245.21     1151.87    116.51 o 
  -5   3   6     1674.04     1136.07     99.89 o 
  -4   3   6     3403.91     2905.17    192.47 o 
  -3   3   6     2631.31     2435.59    156.86 o 
  -2   3   6     1970.75     2290.25    316.45 o 
  -1   3   6      573.66      579.12     83.61 o 
   0   3   6     2497.22     2517.70    316.27 o 
   1   3   6    20100.07    22551.17   2863.96 o 
   2   3   6     3089.58     4030.89    173.36 o 
   3   3   6     8732.52    11173.34    542.93 o 
   4   3   6        8.51       -2.12     46.92 o 
   5   3   6      916.10      816.45     61.30 o 
   6   3   6     4270.55     4034.83    125.53 o 
   7   3   6      982.07      907.50     74.85 o 
   8   3   6      186.77      216.18     86.62 o 
   9   3   6     1508.67     1507.45    153.82 o 
  10   3   6      205.23      208.00    100.31 o 
  11   3   6      208.74      228.12    114.35 o 
  12   3   6      117.87      169.36    115.00 o 
  13   3   6      291.63      421.98    224.37 o 
  14   3   6      177.63      252.70    268.78 o 
 -14   4   6        0.11        1.67    118.73 o 
 -13   4   6        1.69       80.51    103.27 o 
 -12   4   6        5.15      -12.15     85.55 o 
 -11   4   6       93.08      241.28    101.43 o 
 -10   4   6       36.51        0.43     88.24 o 
  -9   4   6      137.89       92.74     71.13 o 
  -8   4   6     1093.68      907.69    110.73 o 
  -7   4   6       13.69      -22.05     44.55 o 
  -6   4   6      113.04      105.49     65.09 o 
  -5   4   6      253.87      236.23     61.59 o 
  -4   4   6       85.05       18.87     39.31 o 
  -3   4   6        8.99        8.56     33.35 o 
  -2   4   6       35.73      -15.42     25.00 o 
  -1   4   6       22.71       45.50     29.49 o 
   0   4   6     2245.40     2705.01    196.08 o 
   1   4   6      456.42      405.25     56.05 o 
   2   4   6    11493.41    14062.71   1478.59 o 
   3   4   6      572.36      647.81     96.95 o 
   4   4   6        5.50        6.55     59.30 o 
   5   4   6     1454.07     1491.03    119.76 o 
   6   4   6       87.77       72.56     60.54 o 
   7   4   6      194.84      115.37     83.49 o 
   8   4   6       35.59       51.05     76.77 o 
   9   4   6      975.69      995.09    136.89 o 
  10   4   6      119.86       88.92    101.26 o 
  11   4   6       15.74      -85.64     91.04 o 
  12   4   6       10.41       21.85     99.64 o 
  13   4   6       41.92      -41.47    143.40 o 
  14   4   6       43.77       47.51    377.43 o 
 -14   5   6        0.54      -52.59    121.09 o 
 -13   5   6       40.12       48.78    121.72 o 
 -12   5   6      179.97      286.32    124.30 o 
 -11   5   6      477.09      677.69    132.92 o 
 -10   5   6      224.58      210.09    100.73 o 
  -9   5   6      533.16      485.80     95.19 o 
  -8   5   6      262.06      160.45     70.88 o 
  -7   5   6     2660.60     2326.95    160.08 o 
  -6   5   6        2.76      -28.15     54.51 o 
  -5   5   6     2327.36     2092.26    135.63 o 
  -4   5   6     1243.98     1019.40     88.99 o 
  -3   5   6     3285.58     3388.34    206.53 o 
  -2   5   6     1128.26     1074.24     85.55 o 
  -1   5   6     1719.52     1471.19     79.93 o 
   0   5   6     1125.39     1008.16     90.78 o 
   1   5   6    10682.64    10115.45    863.35 o 
   2   5   6       14.49       -1.61     69.30 o 
   3   5   6      362.68      277.70     78.86 o 
   4   5   6      254.51      117.43     95.86 o 
   5   5   6     3906.53     3925.45    225.63 o 
   6   5   6      253.18      197.34     73.93 o 
   7   5   6      643.69      722.22    113.08 o 
   8   5   6      300.42      248.40     95.38 o 
   9   5   6     1283.95     1308.18    146.89 o 
  10   5   6        1.39      -27.49     88.51 o 
  11   5   6      412.17      544.60    116.24 o 
  12   5   6      128.73      175.14    115.61 o 
  13   5   6      199.37      190.13    126.31 o 
  14   5   6      237.46      380.31    218.60 o 
 -14   6   6       32.81      -17.88    105.09 o 
 -13   6   6        9.19      -14.40    110.14 o 
 -12   6   6        0.30      -48.87     96.30 o 
 -11   6   6      731.12      761.16    136.85 o 
 -10   6   6     2238.82     3048.19    215.33 o 
  -9   6   6       38.52      -16.41     59.85 o 
  -8   6   6       20.09       17.16     80.06 o 
  -7   6   6      375.74      286.36     83.42 o 
  -6   6   6     3890.22     3449.69    180.52 o 
  -5   6   6     1047.90      804.17     93.09 o 
  -4   6   6      911.42      792.52    110.27 o 
  -3   6   6      694.80      624.32    115.43 o 
  -2   6   6     3088.44     2808.41     99.79 o 
  -1   6   6     1776.55     1377.24     80.52 o 
   0   6   6     1439.56     1223.93     76.52 o 
   1   6   6     1911.87     1920.73    123.70 o 
   2   6   6     4026.51     4525.37    389.61 o 
   3   6   6      400.94      362.46    104.94 o 
   4   6   6     3074.55     3382.55    305.82 o 
   5   6   6     1199.30     1330.38    149.96 o 
   6   6   6     2683.25     2820.80    285.83 o 
   7   6   6      625.02      379.16     91.90 o 
   8   6   6      151.82       83.89     83.79 o 
   9   6   6        2.69      -82.91     82.75 o 
  10   6   6       59.66      -18.20    105.46 o 
  11   6   6        0.33       -9.81    109.60 o 
  12   6   6      367.79      557.41    135.69 o 
  13   6   6      234.43      266.38    154.82 o 
 -14   7   6       12.96       17.00    101.70 o 
 -13   7   6        1.61        0.25    117.13 o 
 -12   7   6        3.55       68.27     95.01 o 
 -11   7   6        0.18        9.44     86.63 o 
 -10   7   6       33.24       73.27     85.12 o 
  -9   7   6       11.75      -11.59     75.89 o 
  -8   7   6      536.99      572.35    106.85 o 
  -7   7   6       92.20       95.03     81.29 o 
  -6   7   6      287.07      217.91     73.57 o 
  -5   7   6     1514.00     1228.81    112.66 o 
  -4   7   6      378.87      249.78     65.36 o 
  -3   7   6       85.34       93.80     52.87 o 
  -2   7   6     1533.14     1466.89     88.96 o 
  -1   7   6     1054.42     1327.57     69.79 o 
   0   7   6     4546.59     4526.71    116.26 o 
   1   7   6      703.06      747.98     51.20 o 
   2   7   6      409.17      400.72    101.18 o 
   3   7   6      149.50      -26.97     70.88 o 
   4   7   6      267.80      330.49     96.83 o 
   5   7   6     2370.42     1996.51    191.96 o 
   6   7   6       40.09      -20.11     84.32 o 
   7   7   6      337.19      423.54     97.58 o 
   8   7   6       47.99      -56.95     76.14 o 
   9   7   6      667.55      666.86    134.85 o 
  10   7   6       44.47        1.95     81.11 o 
  11   7   6      308.82      342.99    123.10 o 
  12   7   6        3.21       92.91    152.99 o 
  13   7   6        7.30       -2.41    155.96 o 
 -13   8   6        8.16       63.57    116.80 o 
 -12   8   6        6.67      -41.87    104.95 o 
 -11   8   6       28.41        9.40     94.55 o 
 -10   8   6      620.08      566.08    112.44 o 
  -9   8   6      188.34      131.03     75.81 o 
  -8   8   6      621.87      478.21    114.62 o 
  -7   8   6      554.03      475.57     92.94 o 
  -6   8   6     5053.55     4512.00    217.43 o 
  -5   8   6     5279.62     5366.16    228.50 o 
  -4   8   6      148.77       88.98     55.47 o 
  -3   8   6     8238.62     7801.16    364.12 o 
  -2   8   6      111.41       78.95     40.46 o 
  -1   8   6    18360.02    20081.84    889.49 o 
   0   8   6      792.37      758.75     62.78 o 
   1   8   6     1250.52     1298.32    121.86 o 
   2   8   6      177.77      177.70     43.97 o 
   3   8   6      473.33      394.83     98.36 o 
   4   8   6     1250.26     1370.91    156.70 o 
   5   8   6     1938.02     2194.62    208.29 o 
   6   8   6     1305.64     1234.40    178.71 o 
   7   8   6     1952.61     2106.53    305.87 o 
   8   8   6     2524.35     2176.35    179.04 o 
   9   8   6      156.73      185.77    118.49 o 
  10   8   6      847.51      929.98    150.37 o 
  11   8   6      350.37      345.42    118.16 o 
  12   8   6      609.03      760.09    185.53 o 
  13   8   6        0.30     -178.56    119.04 o 
 -13   9   6       59.02       78.39    117.01 o 
 -12   9   6       84.60       97.35    114.59 o 
 -11   9   6       35.56      -69.72     80.91 o 
 -10   9   6       88.05      -19.05     86.53 o 
  -9   9   6      449.22      437.94    110.26 o 
  -8   9   6       27.37        5.78     63.90 o 
  -7   9   6      602.95      546.41    101.32 o 
  -6   9   6     1431.43     1465.37    139.84 o 
  -5   9   6       84.37       47.05     54.85 o 
  -4   9   6     6068.01     5563.25    228.56 o 
  -3   9   6       62.26      -14.76     52.83 o 
  -2   9   6     1876.30     1821.72    106.31 o 
  -1   9   6       19.80       28.53     45.25 o 
   0   9   6     1905.44     1717.13     96.36 o 
   1   9   6     2037.85     1644.34    192.73 o 
   2   9   6        2.55        2.14     36.56 o 
   3   9   6     2870.98     2932.85    203.98 o 
   4   9   6     1345.07     1389.60    166.27 o 
   5   9   6        8.70       16.42     92.87 o 
   6   9   6     2923.23     3156.21    246.11 o 
   7   9   6     1518.67     1553.12    323.25 o 
   8   9   6       88.39      128.59     98.89 o 
   9   9   6      675.77      788.57    170.60 o 
  10   9   6      717.52      641.69    121.91 o 
  11   9   6       85.08        5.63    143.95 o 
  12   9   6       67.51       35.17    173.40 o 
  13   9   6       15.53      114.03    172.55 o 
 -13  10   6        2.61       61.28    164.20 o 
 -12  10   6       52.74       69.10    105.06 o 
 -11  10   6       64.10      100.83     93.70 o 
 -10  10   6       34.96       11.60     88.69 o 
  -9  10   6       21.36        0.91     79.83 o 
  -8  10   6      463.44      371.17    101.36 o 
  -7  10   6      613.29      432.37     95.83 o 
  -6  10   6     1339.82     1257.16    133.77 o 
  -5  10   6      122.66       66.15     67.47 o 
  -4  10   6      534.96      535.02     81.44 o 
  -3  10   6     2474.65     2159.61    123.83 o 
  -2  10   6       18.59        6.17     43.62 o 
  -1  10   6     3720.47     3476.36    392.83 o 
   0  10   6        6.11       53.07     51.61 o 
   1  10   6        0.28      -33.93     50.71 o 
   2  10   6       75.09       69.18     50.18 o 
   3  10   6      330.16      394.25    123.04 o 
   4  10   6       39.37      -42.53     91.00 o 
   5  10   6     1464.75     1446.88    181.91 o 
   6  10   6      246.24      218.33    126.78 o 
   7  10   6      754.78      553.88    182.20 o 
   8  10   6       25.42       58.84    150.51 o 
   9  10   6      102.31      -13.35    108.12 o 
  10  10   6      722.46      839.35    155.32 o 
  11  10   6        0.04        3.68    166.95 o 
  12  10   6      124.12      215.91    139.57 o 
 -12  11   6       97.58       15.98    143.58 o 
 -11  11   6       55.39       -8.11     67.42 o 
 -10  11   6       10.38       19.27    123.08 o 
  -9  11   6     1017.11      972.76    217.10 o 
  -8  11   6      163.11      181.13     83.82 o 
  -7  11   6     1170.01     1107.07    143.90 o 
  -6  11   6      364.96      326.09     98.65 o 
  -5  11   6      598.57      410.68     72.43 o 
  -4  11   6     3392.58     3452.25    165.10 o 
  -3  11   6        0.45      -45.69     51.33 o 
  -2  11   6     2669.18     2186.97    195.03 o 
  -1  11   6      691.34      608.15     93.54 o 
   0  11   6     2575.06     2201.76    126.11 o 
   1  11   6     1631.13     1520.70    135.19 o 
   2  11   6      757.03      639.87    163.14 o 
   3  11   6       38.47       27.30    130.72 o 
   4  11   6       12.17       -2.39     95.17 o 
   5  11   6       10.70      -55.92    128.46 o 
   6  11   6     1337.39     1228.97    196.05 o 
   7  11   6      383.66      446.91    151.30 o 
   8  11   6      317.80      357.57    157.86 o 
   9  11   6      272.10      154.25    110.41 o 
  10  11   6      865.77     1085.99    217.12 o 
  11  11   6      210.44      335.90    166.34 o 
  12  11   6       63.81       90.71    178.19 o 
 -12  12   6       33.78      -23.55    169.36 o 
 -11  12   6      125.94      127.44     95.61 o 
 -10  12   6       14.17     -111.33    102.61 o 
  -9  12   6       55.81        4.79    107.45 o 
  -8  12   6       83.59       64.72     88.58 o 
  -7  12   6      206.01      214.18     86.85 o 
  -6  12   6       59.33      -34.28     61.06 o 
  -5  12   6       77.44       -8.93     56.47 o 
  -4  12   6      400.85      240.97     69.49 o 
  -3  12   6       44.55       14.75     50.24 o 
  -2  12   6       28.95        4.09     54.50 o 
  -1  12   6       53.18       18.06     60.52 o 
   0  12   6     2559.83     2447.23    300.53 o 
   1  12   6       15.05        2.75     74.20 o 
   2  12   6     1024.52      883.33    176.67 o 
   3  12   6       30.10       61.63    124.87 o 
   4  12   6      151.11       88.27    126.07 o 
   5  12   6       31.96      -64.18    137.16 o 
   6  12   6       49.19       45.75    140.09 o 
   7  12   6       63.76     -119.65    155.15 o 
   8  12   6      386.29      488.59    227.76 o 
   9  12   6      349.29      328.57    176.07 o 
  10  12   6      236.58      204.72    189.95 o 
  11  12   6      125.93      127.16    163.38 o 
 -11  13   6       44.48       88.42    153.03 o 
 -10  13   6        1.56      -31.78    140.77 o 
  -9  13   6      969.38     1253.16    173.86 o 
  -8  13   6        0.11       63.72     94.20 o 
  -7  13   6      772.99      646.81    100.21 o 
  -6  13   6       44.32       47.98     66.41 o 
  -5  13   6      326.77      327.69     77.14 o 
  -4  13   6     1040.59      801.28     94.45 o 
  -3  13   6      237.12      205.37     75.21 o 
  -2  13   6      596.48      530.72     86.60 o 
  -1  13   6      456.16      458.31     89.19 o 
   0  13   6        2.13      -28.04     79.24 o 
   1  13   6     1419.46     1216.88    197.13 o 
   2  13   6       10.63      -99.15    132.17 o 
   3  13   6      883.67      624.51    176.91 o 
   4  13   6        4.72       77.24    137.07 o 
   5  13   6      578.00      721.34    266.06 o 
   6  13   6      278.77      258.00    167.05 o 
   7  13   6       33.61      143.92    153.77 o 
   8  13   6      319.33      348.75    196.18 o 
   9  13   6       45.09      176.78    192.53 o 
  10  13   6       86.60      -67.18    179.57 o 
  11  13   6      146.45      271.69    232.88 o 
 -11  14   6      107.11      218.13    166.35 o 
 -10  14   6      157.31      414.71    177.99 o 
  -9  14   6       96.77      135.20    159.98 o 
  -8  14   6      296.83      310.02     89.24 o 
  -7  14   6      522.74      427.94     86.41 o 
  -6  14   6      294.69      212.23     88.05 o 
  -5  14   6       11.22       -0.51     63.63 o 
  -4  14   6      934.49      710.18     98.80 o 
  -3  14   6      320.12      271.77     91.82 o 
  -2  14   6      159.87       87.62     77.35 o 
  -1  14   6      166.40      107.75     72.29 o 
   0  14   6     5110.71     3947.61   1698.49 o 
   1  14   6      588.07      535.86    170.89 o 
   2  14   6     4575.68     5344.36    386.36 o 
   3  14   6       14.51      -80.58    143.82 o 
   4  14   6     3359.66     3998.07    731.48 o 
   5  14   6      127.30       76.64    137.02 o 
   6  14   6      936.63      677.64    221.50 o 
   7  14   6      317.86      344.76    178.19 o 
   8  14   6       37.44       47.82    176.66 o 
   9  14   6      125.93      100.27    169.56 o 
  10  14   6       13.07       37.71    171.91 o 
 -10  15   6      103.26       38.08    120.21 o 
  -9  15   6       15.20      -11.23     98.48 o 
  -8  15   6       24.00       -2.29     91.82 o 
  -7  15   6        8.05       42.97     70.96 o 
  -6  15   6      629.75      486.45     94.59 o 
  -5  15   6       13.23       14.34     76.40 o 
  -4  15   6      147.92      163.85     82.55 o 
  -3  15   6     1881.40     1899.57    152.79 o 
  -2  15   6      470.48      432.63     94.28 o 
  -1  15   6        1.78       22.69     93.81 o 
   0  15   6      474.77      510.74    169.93 o 
   1  15   6      836.51      815.59    423.61 o 
   2  15   6      676.64      569.81    197.67 o 
   3  15   6        0.02      -54.27    180.74 o 
   4  15   6       67.13       27.07    140.92 o 
   5  15   6      246.43      403.98    218.74 o 
   6  15   6        4.52       -0.61    140.81 o 
   7  15   6      608.16      337.64    227.53 o 
   8  15   6      218.61       -4.69    212.60 o 
   9  15   6      228.62      178.27    174.41 o 
  10  15   6       54.10       21.81    208.25 o 
  -9  16   6        3.76        3.29    162.30 o 
  -8  16   6      429.53      320.88    101.59 o 
  -7  16   6       75.98       77.78     88.33 o 
  -6  16   6       61.51      109.91     77.39 o 
  -5  16   6       26.22      -24.49     66.38 o 
  -4  16   6       29.90       62.16     82.10 o 
  -3  16   6     1110.10     1081.37    132.66 o 
  -2  16   6       13.94      -62.76    102.20 o 
  -1  16   6      227.77      174.08    144.62 o 
   0  16   6     1194.64     1386.08    243.35 o 
   1  16   6      221.29      461.96    197.58 o 
   2  16   6      932.19      867.57    213.04 o 
   3  16   6        0.49     -188.61    138.04 o 
   4  16   6       73.13      154.64    154.26 o 
   5  16   6      153.91      276.67    192.20 o 
   6  16   6       82.09       60.06    164.88 o 
   7  16   6       80.96       17.45    157.25 o 
   8  16   6       66.61       70.20    168.65 o 
   9  16   6      110.17       47.53    200.77 o 
  -8  17   6        5.95       70.07    100.29 o 
  -7  17   6       84.39       52.83     85.50 o 
  -6  17   6       10.08       29.61     88.01 o 
  -5  17   6       12.38        2.47     76.30 o 
  -4  17   6      489.83      412.16     98.53 o 
  -3  17   6       34.68      -16.51     96.64 o 
  -2  17   6       58.61      -42.87    136.77 o 
  -1  17   6      217.54      111.50    128.30 o 
   0  17   6      727.96      826.56    210.67 o 
   1  17   6     1580.49     2075.84    292.71 o 
   2  17   6       85.53       74.34    134.59 o 
   3  17   6       24.44      -69.08    126.25 o 
   4  17   6       40.97      -58.40    167.66 o 
   5  17   6      398.88      538.74    219.82 o 
   6  17   6     1427.82     1304.91    277.71 o 
   7  17   6        1.69      -84.32    211.85 o 
   8  17   6       14.31       60.07    201.49 o 
  -7  18   6        3.09        0.22     86.04 o 
  -6  18   6       21.81      -36.00     84.19 o 
  -5  18   6       67.67       28.45     92.77 o 
  -4  18   6       96.31       88.15    114.07 o 
  -3  18   6      104.30       24.64     90.09 o 
  -2  18   6       31.24        4.45    104.06 o 
  -1  18   6      450.73      654.89    175.02 o 
   0  18   6      186.22      400.62    173.67 o 
   1  18   6       96.68       67.31    185.65 o 
   2  18   6        3.14       12.96    150.67 o 
   3  18   6       56.12     -133.83    147.93 o 
   4  18   6        3.81      -31.62    148.45 o 
   5  18   6        8.05      117.01    171.29 o 
   6  18   6      152.31      -22.62    196.22 o 
   7  18   6        2.09     -170.14    158.84 o 
  -6  19   6       52.53       19.57     97.19 o 
  -5  19   6       62.56      -74.45    134.68 o 
  -4  19   6      760.25      618.49    180.09 o 
  -3  19   6       48.13       52.55    109.52 o 
  -2  19   6     1110.14     1087.44    215.11 o 
  -1  19   6        9.32       40.09    156.39 o 
   0  19   6      310.60      431.07    178.72 o 
   1  19   6       90.47      136.19    202.21 o 
   2  19   6       18.65       28.36    152.50 o 
   3  19   6        2.11     -118.61    155.25 o 
   4  19   6       82.24      147.36    224.67 o 
   5  19   6        3.04     -104.65    184.29 o 
   6  19   6      630.67      478.85    216.64 o 
  -5  20   6      429.68      289.80    166.99 o 
  -4  20   6       70.32       49.41    196.13 o 
  -3  20   6       34.70      -11.82    143.02 o 
  -2  20   6        1.57      -70.72    153.28 o 
  -1  20   6       63.60       49.25    132.20 o 
   0  20   6       67.83       88.30    158.96 o 
   1  20   6        1.83       41.90    159.68 o 
   2  20   6       72.11       37.14    193.32 o 
   3  20   6       32.20     -119.34    140.68 o 
   4  20   6        1.81     -110.34    175.83 o 
  -2  21   6       83.74       24.18    139.96 o 
  -1  21   6       39.74        6.19    139.91 o 
   0  21   6        0.10      110.99    163.10 o 
   1  21   6        2.84       93.79    178.08 o 
 -14   1   7       85.84      133.18     98.87 o 
 -13   1   7       12.18      -50.61    100.81 o 
 -12   1   7       12.96       -8.24     94.78 o 
 -11   1   7      314.98      267.00     97.60 o 
 -10   1   7       21.60      -10.64     78.37 o 
  -9   1   7      710.39      626.28    156.75 o 
  -8   1   7     1336.19     1223.05    154.88 o 
  -7   1   7     1756.21     1285.65    114.16 o 
  -6   1   7     3152.32     2851.07    150.92 o 
  -5   1   7     3934.30     3615.07    591.61 o 
  -4   1   7    14802.13    11746.19    696.89 o 
  -3   1   7        3.63      -25.85     79.44 o 
  -2   1   7    17207.39    18237.48   1921.53 o 
  -1   1   7     2654.00     2794.61    322.12 o 
   0   1   7    13033.57    16317.95    332.13 o 
   1   1   7     5435.45     5723.91    360.93 o 
   2   1   7      381.07      370.73     49.62 o 
   3   1   7       99.07       49.87     32.66 o 
   4   1   7     4679.32     5241.07    234.77 o 
   5   1   7      561.54      613.73     64.93 o 
   6   1   7     6467.99     6942.13    198.78 o 
   7   1   7      290.76      204.14     61.14 o 
   8   1   7     2428.18     2589.60    140.96 o 
   9   1   7      594.07      812.20    118.02 o 
  10   1   7     1469.92     1698.28    188.71 o 
  11   1   7      604.96      407.77    185.54 o 
  12   1   7       22.00      121.00    160.37 o 
  13   1   7      271.23      201.82    311.67 o 
  14   1   7       26.90      117.44    178.66 o 
 -14   2   7       13.75       65.32    124.28 o 
 -13   2   7        2.89     -109.86     88.84 o 
 -12   2   7      109.82       62.61     80.67 o 
 -11   2   7      195.77      142.59     94.99 o 
 -10   2   7      124.72      223.64     86.11 o 
  -9   2   7      219.19      195.14     72.85 o 
  -8   2   7       71.45       60.50     60.75 o 
  -7   2   7      430.22      278.62     73.52 o 
  -6   2   7     1883.30     1153.40    196.78 o 
  -5   2   7     5212.75     5000.28    455.95 o 
  -4   2   7      221.32      208.59     61.19 o 
  -3   2   7     1424.96     1040.18     83.33 o 
  -2   2   7     2054.95     2004.17    164.01 o 
  -1   2   7    18271.98    19130.42   1128.10 o 
   0   2   7     7000.41     9054.45    562.79 o 
   1   2   7      202.87      120.23     38.12 o 
   2   2   7       39.34        9.93     26.57 o 
   3   2   7       33.99       54.97     33.90 o 
   4   2   7     1134.20     1243.10     70.97 o 
   5   2   7      640.91      583.61     64.45 o 
   6   2   7       26.34      -17.17     42.66 o 
   7   2   7     2490.00     2350.37    111.62 o 
   8   2   7      718.21      601.24     98.39 o 
   9   2   7      128.64      132.31     92.51 o 
  10   2   7       69.77      -10.26     87.95 o 
  11   2   7      265.47      189.48    132.14 o 
  12   2   7      609.13      792.67    246.51 o 
  13   2   7       94.31      215.51    353.86 o 
  14   2   7       32.60       -3.91    229.71 o 
 -14   3   7        6.12      -36.95    101.90 o 
 -13   3   7       16.99      -19.39     94.23 o 
 -12   3   7        3.34        8.26     92.26 o 
 -11   3   7      841.32      862.52    204.86 o 
 -10   3   7        1.20      -58.36     75.21 o 
  -9   3   7      132.21       53.26     67.54 o 
  -8   3   7      148.74      113.79     60.98 o 
  -7   3   7      123.23       74.41     52.77 o 
  -6   3   7       12.86      -18.41     45.02 o 
  -5   3   7       53.63       20.44     47.46 o 
  -4   3   7     2319.64     1746.75    219.07 o 
  -3   3   7        0.04      -37.91     40.56 o 
  -2   3   7      392.42      387.78     45.42 o 
  -1   3   7      151.94      105.81     38.17 o 
   0   3   7     5369.78     5900.58    355.10 o 
   1   3   7        2.01      -20.83     29.08 o 
   2   3   7      374.79      319.91     45.61 o 
   3   3   7     1176.72     1015.36    126.58 o 
   4   3   7      369.93      271.11     55.30 o 
   5   3   7      563.99      495.43     54.28 o 
   6   3   7      164.54       86.77     47.83 o 
   7   3   7       91.21       17.21     55.66 o 
   8   3   7       36.00       16.97     72.29 o 
   9   3   7        6.28       -5.41     70.65 o 
  10   3   7       39.15      -49.77     90.09 o 
  11   3   7       95.22       67.97     97.89 o 
  12   3   7       59.28      -25.56    111.75 o 
  13   3   7       23.18       73.80    167.43 o 
  14   3   7       43.53       12.89    232.50 o 
 -14   4   7        0.34       33.15    114.94 o 
 -13   4   7       29.17       86.76     90.27 o 
 -12   4   7        2.86        9.42     89.89 o 
 -11   4   7      682.53      838.16    132.05 o 
 -10   4   7     1083.41     1082.26    137.87 o 
  -9   4   7       93.23       90.50     69.47 o 
  -8   4   7       26.34       14.38     53.85 o 
  -7   4   7       41.49      -40.01     58.99 o 
  -6   4   7     2338.21     1656.03    155.88 o 
  -5   4   7     1510.59     1044.65    110.77 o 
  -4   4   7      349.62      350.49     67.17 o 
  -3   4   7     1006.26      843.17    122.98 o 
  -2   4   7     2102.48     1753.46    165.95 o 
  -1   4   7    14901.33    16874.98   1641.06 o 
   0   4   7     8523.62     9482.60    694.31 o 
   1   4   7      668.13      784.60     90.60 o 
   2   4   7    23615.12    26174.49   1415.06 o 
   3   4   7      993.39     1008.79    111.77 o 
   4   4   7      638.96      634.16    123.22 o 
   5   4   7      214.68      194.07     54.21 o 
   6   4   7      376.80      375.03     95.14 o 
   7   4   7     1215.17     1081.93    119.64 o 
   8   4   7      488.70      478.92     97.54 o 
   9   4   7       74.31       31.14     80.33 o 
  10   4   7      181.05      156.03    101.18 o 
  11   4   7      132.21       96.00     95.73 o 
  12   4   7     1041.21     1015.84    203.40 o 
  13   4   7      711.15      966.41    254.71 o 
 -14   5   7       23.56        9.42    120.96 o 
 -13   5   7        0.00       13.62     95.88 o 
 -12   5   7      207.58      293.75    114.62 o 
 -11   5   7        9.70     -133.41     88.94 o 
 -10   5   7      282.30      232.82     90.88 o 
  -9   5   7      227.63      147.37     71.34 o 
  -8   5   7       92.90       52.69     61.03 o 
  -7   5   7       56.75       21.85     63.63 o 
  -6   5   7      561.82      489.68     84.32 o 
  -5   5   7       38.92       22.35     59.98 o 
  -4   5   7       66.02       51.81     44.47 o 
  -3   5   7      558.15      484.39     65.72 o 
  -2   5   7     1117.23     1178.62     78.67 o 
  -1   5   7      500.38      395.30     48.57 o 
   0   5   7      890.63      902.12     79.11 o 
   1   5   7     3093.90     2577.60    342.43 o 
   2   5   7     1283.77     1622.86    138.74 o 
   3   5   7     2517.65     3232.23    419.10 o 
   4   5   7        0.71        8.27     66.10 o 
   5   5   7     1593.20     1643.34    158.47 o 
   6   5   7       20.20      -45.98     74.99 o 
   7   5   7      536.88      430.65     88.31 o 
   8   5   7      286.45      222.11     99.58 o 
   9   5   7       12.93       56.72     87.08 o 
  10   5   7       20.31      -59.34     71.92 o 
  11   5   7       10.02       13.42     95.37 o 
  12   5   7        3.76      -34.02    118.38 o 
  13   5   7      145.60      134.01    163.62 o 
 -14   6   7        3.87       31.92    101.08 o 
 -13   6   7        0.34      -42.75     90.31 o 
 -12   6   7        8.59       47.27     90.72 o 
 -11   6   7       14.79       31.16     78.33 o 
 -10   6   7       66.77       26.67     88.17 o 
  -9   6   7       25.67       -2.32     64.13 o 
  -8   6   7      111.77      133.72     92.48 o 
  -7   6   7       40.32       15.73     68.23 o 
  -6   6   7      945.53      811.01     99.91 o 
  -5   6   7      965.23      825.01     98.42 o 
  -4   6   7      403.00      260.94     61.02 o 
  -3   6   7     6511.73     5905.18    193.66 o 
  -2   6   7      124.02       94.97     37.78 o 
  -1   6   7     7137.53     6861.34    195.02 o 
   0   6   7     1324.87     1320.00     88.95 o 
   1   6   7     4038.19     4005.02    386.74 o 
   2   6   7     1477.58     1973.13    153.16 o 
   3   6   7     2914.49     3418.12    202.12 o 
   4   6   7     1027.47      913.76    184.74 o 
   5   6   7      222.09      133.49     93.54 o 
   6   6   7      853.05     1041.25    154.02 o 
   7   6   7      207.67       78.65     81.58 o 
   8   6   7      282.24      269.38    113.24 o 
   9   6   7       14.80      -12.98     83.59 o 
  10   6   7      244.98      187.12    110.03 o 
  11   6   7        4.67        3.12    108.79 o 
  12   6   7      153.44      222.09    113.27 o 
  13   6   7      178.90      210.56    124.02 o 
 -13   7   7       10.10       23.53     95.31 o 
 -12   7   7      131.38      155.69    103.78 o 
 -11   7   7       91.45       88.63     85.18 o 
 -10   7   7       41.78       42.61     69.41 o 
  -9   7   7     1043.76     1189.80    133.10 o 
  -8   7   7       52.89        4.92     74.29 o 
  -7   7   7      975.39      820.62    115.83 o 
  -6   7   7     1119.09      962.92    115.06 o 
  -5   7   7      174.34       70.51     51.54 o 
  -4   7   7     2640.23     1829.84    119.00 o 
  -3   7   7       10.89      -56.05     37.37 o 
  -2   7   7     7054.06     6349.70    390.88 o 
  -1   7   7     3863.28     3582.19    264.14 o 
   0   7   7    10276.02     9392.60   1078.33 o 
   1   7   7    12038.77    10656.63    757.47 o 
   2   7   7       38.51      -30.39     61.38 o 
   3   7   7     2492.46     2938.97    240.87 o 
   4   7   7      401.21      319.81     94.60 o 
   5   7   7     2598.70     2508.17    268.67 o 
   6   7   7     2302.15     2414.66    221.34 o 
   7   7   7      212.57       87.76     88.46 o 
   8   7   7      522.79      413.53    106.73 o 
   9   7   7     1164.59      996.57    145.75 o 
  10   7   7       13.31       54.38     98.12 o 
  11   7   7      329.21      378.12    130.77 o 
  12   7   7       19.77       79.16    155.94 o 
  13   7   7      328.47      389.00    155.83 o 
 -13   8   7       62.87       -4.81     91.97 o 
 -12   8   7       50.02       14.68     98.51 o 
 -11   8   7      228.30      356.85    107.98 o 
 -10   8   7      415.76      353.30    114.18 o 
  -9   8   7        3.40      -47.73     83.34 o 
  -8   8   7       92.07       84.19     78.81 o 
  -7   8   7      469.54      400.53     92.73 o 
  -6   8   7     1453.65     1661.86    144.26 o 
  -5   8   7      132.14       66.26     62.37 o 
  -4   8   7      150.17      131.00     59.77 o 
  -3   8   7      401.71      280.69     65.92 o 
  -2   8   7      321.86      362.40     60.61 o 
  -1   8   7      150.95      139.48     40.46 o 
   0   8   7        2.96       28.51     36.73 o 
   1   8   7     1441.00     1355.92     91.86 o 
   2   8   7        0.77      -37.20     34.92 o 
   3   8   7      250.14      167.38     97.61 o 
   4   8   7      851.53      706.49    134.05 o 
   5   8   7       52.37       63.17     96.98 o 
   6   8   7      116.28      -21.22    112.63 o 
   7   8   7     1619.05     1518.04    194.14 o 
   8   8   7       45.75      127.97     98.14 o 
   9   8   7      234.67      267.74    123.38 o 
  10   8   7        0.12       45.53     99.54 o 
  11   8   7        0.24      120.49    161.18 o 
  12   8   7       41.28       84.71    137.57 o 
  13   8   7        0.87       59.05    154.69 o 
 -13   9   7       14.69     -105.63     89.99 o 
 -12   9   7        3.51      -41.26     81.48 o 
 -11   9   7       11.52      -59.80     67.07 o 
 -10   9   7       25.27      -11.00     59.48 o 
  -9   9   7      391.40      545.02    124.30 o 
  -8   9   7      261.79      151.28     80.45 o 
  -7   9   7      685.19      609.97    111.47 o 
  -6   9   7     1225.80      937.60    116.70 o 
  -5   9   7      918.80      779.75    105.03 o 
  -4   9   7     8066.12     6687.57    327.55 o 
  -3   9   7     1179.15     1021.78     85.21 o 
  -2   9   7     8590.41     8062.92    242.95 o 
  -1   9   7      126.00       86.04     45.22 o 
   0   9   7     3251.80     3186.38    293.30 o 
   1   9   7        9.41        7.83     41.25 o 
   2   9   7     1099.98      859.45    129.04 o 
   3   9   7      818.06      767.27    133.76 o 
   4   9   7      557.02      406.96    116.57 o 
   5   9   7        1.19      -49.76     94.84 o 
   6   9   7      420.63      421.83    145.75 o 
   7   9   7      769.56      791.86    169.33 o 
   8   9   7       55.01      114.00     87.05 o 
   9   9   7      553.30      568.32    135.35 o 
  10   9   7      782.88      685.01    155.86 o 
  11   9   7      164.96      120.60    121.06 o 
  12   9   7        0.29      -31.33    139.65 o 
 -12  10   7        2.84      -28.50     93.88 o 
 -11  10   7       23.04      -13.33     83.56 o 
 -10  10   7      628.19      501.14    178.59 o 
  -9  10   7      153.79      145.76     83.56 o 
  -8  10   7      105.82       93.46     89.34 o 
  -7  10   7       81.95       88.45     82.71 o 
  -6  10   7     2144.99     1941.82    148.17 o 
  -5  10   7     3670.71     3524.44    191.82 o 
  -4  10   7      575.46      404.85     73.13 o 
  -3  10   7     1565.04     1311.29     97.34 o 
  -2  10   7      246.26      158.09     54.32 o 
  -1  10   7     2638.22     2058.23    204.19 o 
   0  10   7      311.36      307.79     59.13 o 
   1  10   7      670.61      566.75     75.20 o 
   2  10   7      312.03      347.05     96.53 o 
   3  10   7     1282.74     1180.36    151.35 o 
   4  10   7      418.64      283.40    107.00 o 
   5  10   7      216.56      127.49    115.26 o 
   6  10   7       45.53      -44.30    116.25 o 
   7  10   7     3675.05     4228.54    406.89 o 
   8  10   7      890.05     1181.24    217.14 o 
   9  10   7     1114.09     1067.70    185.76 o 
  10  10   7        1.28      151.01    129.17 o 
  11  10   7      230.59      392.12    152.49 o 
  12  10   7      304.16      501.59    195.92 o 
 -12  11   7       12.43       66.23     95.69 o 
 -11  11   7        5.60       55.07     83.65 o 
 -10  11   7        5.14       25.66    103.20 o 
  -9  11   7        0.44      -37.22     75.37 o 
  -8  11   7        3.03       -3.56     68.71 o 
  -7  11   7       43.59       37.57     67.87 o 
  -6  11   7      637.69      638.20    106.55 o 
  -5  11   7       19.25      -23.62     64.16 o 
  -4  11   7      148.68       90.44     55.43 o 
  -3  11   7        7.83       -9.11     55.52 o 
  -2  11   7      363.45      249.58     69.07 o 
  -1  11   7      142.98      131.31     61.22 o 
   0  11   7       66.61       53.07     56.87 o 
   1  11   7      911.72     1056.66    189.81 o 
   2  11   7        0.06      -19.39     90.17 o 
   3  11   7       13.08       19.52    118.73 o 
   4  11   7      427.26      352.76    151.93 o 
   5  11   7      221.76       74.26    108.97 o 
   6  11   7        1.69       27.94    116.25 o 
   7  11   7        4.45      -18.43    129.40 o 
   8  11   7        5.91       26.49    134.14 o 
   9  11   7      175.48       86.10    100.14 o 
  10  11   7        9.96       44.48    129.35 o 
  11  11   7       43.50      109.86    161.57 o 
  12  11   7        5.97      -31.60    190.09 o 
 -12  12   7       11.67       20.34    149.12 o 
 -11  12   7       96.06       72.75     88.38 o 
 -10  12   7      330.01      486.09    131.65 o 
  -9  12   7       60.17       78.49    109.45 o 
  -8  12   7      320.75      433.05    119.69 o 
  -7  12   7       19.94      -24.29     80.57 o 
  -6  12   7      493.86      378.85     97.90 o 
  -5  12   7     2041.66     1903.66    145.00 o 
  -4  12   7      111.94      120.49     73.47 o 
  -3  12   7     1327.00     1164.03    151.96 o 
  -2  12   7       24.50      -33.73     53.78 o 
  -1  12   7      665.12      555.37     80.65 o 
   0  12   7     1634.16     1185.72    152.69 o 
   1  12   7     1793.83     1868.45    240.12 o 
   2  12   7     1630.89     1363.91    205.01 o 
   3  12   7        0.68       48.39    124.24 o 
   4  12   7      882.82      618.72    152.00 o 
   5  12   7      677.20      671.85    158.98 o 
   6  12   7       99.16       54.35    145.72 o 
   7  12   7     1419.52     1578.04    216.38 o 
   8  12   7      141.15      201.57    132.24 o 
   9  12   7      370.46      258.49    127.05 o 
  10  12   7       31.87      -16.11    154.79 o 
  11  12   7        8.12      -25.29    170.47 o 
 -11  13   7        9.71       17.94     83.79 o 
 -10  13   7      195.04      310.15    123.33 o 
  -9  13   7      183.62      241.51    109.39 o 
  -8  13   7      520.86      434.34    113.61 o 
  -7  13   7       13.84       -0.87     63.12 o 
  -6  13   7      368.79      183.86     77.85 o 
  -5  13   7      148.85      101.16     72.25 o 
  -4  13   7      830.79      695.45     92.11 o 
  -3  13   7      579.73      531.01     86.87 o 
  -2  13   7      277.01      220.55     73.35 o 
  -1  13   7      128.91       96.83     79.88 o 
   0  13   7      610.02      605.37    292.10 o 
   1  13   7     6200.44     8268.43    902.71 o 
   2  13   7       80.69       98.65    141.84 o 
   3  13   7      326.61      243.28    147.68 o 
   4  13   7       23.59      -18.78    127.69 o 
   5  13   7      863.12      731.36    201.09 o 
   6  13   7      214.14      128.84    143.29 o 
   7  13   7      167.79      177.50    159.37 o 
   8  13   7      117.07       69.94    144.88 o 
   9  13   7       23.71       19.16    213.27 o 
  10  13   7        0.17      -18.28    178.01 o 
  11  13   7       11.68       27.96    161.58 o 
 -10  14   7        0.27      -14.84    157.11 o 
  -9  14   7        0.24       61.42    108.87 o 
  -8  14   7      124.66      140.24     73.67 o 
  -7  14   7      872.94      858.39    152.24 o 
  -6  14   7        7.83        8.51     65.81 o 
  -5  14   7      251.38      120.29     80.27 o 
  -4  14   7       97.56      142.72     68.36 o 
  -3  14   7      483.25      373.73     86.34 o 
  -2  14   7     1033.25      922.51    106.12 o 
  -1  14   7      144.18       80.85     86.80 o 
   0  14   7        8.31      -11.06    140.22 o 
   1  14   7     1607.80     1239.68    236.22 o 
   2  14   7       33.60      -57.19    137.71 o 
   3  14   7        0.65      -55.30    129.26 o 
   4  14   7        0.72      -69.77    116.80 o 
   5  14   7        4.74      -53.36    142.70 o 
   6  14   7      109.79      127.96    144.70 o 
   7  14   7       39.05     -126.54    185.94 o 
   8  14   7       18.83     -168.38    146.74 o 
   9  14   7       76.80      100.26    163.90 o 
  10  14   7       97.31      146.03    237.16 o 
 -10  15   7       90.91      116.39    105.92 o 
  -9  15   7       64.00        5.53     87.58 o 
  -8  15   7      264.46      116.76     91.29 o 
  -7  15   7        2.57       30.41     75.32 o 
  -6  15   7        8.53       55.39     64.46 o 
  -5  15   7        7.08       -2.20     75.00 o 
  -4  15   7     1029.85      787.31    133.25 o 
  -3  15   7      737.00      805.00    111.31 o 
  -2  15   7       30.59       79.96    100.72 o 
  -1  15   7      846.51      670.71    159.26 o 
   0  15   7      624.69      711.01    210.03 o 
   1  15   7     4011.84     3975.88   1358.24 o 
   2  15   7       23.13      -78.08    117.97 o 
   3  15   7      473.23      530.67    193.79 o 
   4  15   7       25.15       -3.21    154.72 o 
   5  15   7      187.15       74.68    151.48 o 
   6  15   7      160.03        6.81    196.00 o 
   7  15   7        0.20      -40.26    150.85 o 
   8  15   7        5.09     -168.43    135.72 o 
   9  15   7        8.16       27.29    200.12 o 
  -9  16   7       43.02       -6.20     72.63 o 
  -8  16   7        3.11      -62.85     87.99 o 
  -7  16   7      188.07      125.68     71.35 o 
  -6  16   7        4.57      -23.34     76.79 o 
  -5  16   7        1.09       -8.92     71.90 o 
  -4  16   7       79.92      -25.60     77.52 o 
  -3  16   7      302.75      300.24    124.88 o 
  -2  16   7        4.20      -21.97    118.41 o 
  -1  16   7        1.85      -48.62    142.75 o 
   0  16   7        4.70      -37.61    111.36 o 
   1  16   7       90.77     -125.17    132.31 o 
   2  16   7      447.26      425.65    181.49 o 
   3  16   7      334.59      280.31    159.38 o 
   4  16   7      322.86      187.86    203.73 o 
   5  16   7       24.11     -137.71    194.59 o 
   6  16   7      797.43     1038.69    297.61 o 
   7  16   7      104.36       21.58    178.59 o 
   8  16   7        4.63       33.77    225.51 o 
   9  16   7       27.64     -109.32    191.08 o 
  -8  17   7        0.29      -62.92     94.50 o 
  -7  17   7       54.63       94.38     80.25 o 
  -6  17   7      159.34       92.60     73.27 o 
  -5  17   7       25.20       50.54     77.62 o 
  -4  17   7      795.86      497.67    119.30 o 
  -3  17   7        0.42       -1.72    108.41 o 
  -2  17   7      443.88      255.10    132.52 o 
  -1  17   7      153.58      103.45    122.01 o 
   0  17   7      182.62       42.02    123.80 o 
   1  17   7        3.05       35.41    147.09 o 
   2  17   7      512.92      388.79    173.66 o 
   3  17   7       15.15      -49.13    145.75 o 
   4  17   7       18.83     -157.46    153.23 o 
   5  17   7      139.24      -81.71    180.66 o 
   6  17   7       49.98      264.30    208.44 o 
   7  17   7       36.19      -39.57    229.57 o 
   8  17   7      105.75       98.74    164.52 o 
  -7  18   7       29.09       39.25     95.25 o 
  -6  18   7      380.27      219.92     90.33 o 
  -5  18   7      651.43      524.34    159.31 o 
  -4  18   7      181.39       85.30    109.96 o 
  -3  18   7      661.42      481.57    195.75 o 
  -2  18   7       29.23      196.16    164.10 o 
  -1  18   7      270.94      279.21    181.87 o 
   0  18   7        1.06      166.54    149.36 o 
   1  18   7       19.61     -152.14    163.71 o 
   2  18   7      153.00       -5.00    161.35 o 
   3  18   7      695.81      928.36    418.67 o 
   4  18   7        3.61      300.40    191.09 o 
   5  18   7      621.20      743.93    266.65 o 
   6  18   7        5.90       67.52    187.94 o 
   7  18   7      902.29      983.45    378.19 o 
  -6  19   7        8.95      170.99    126.58 o 
  -5  19   7       48.82       12.96     96.98 o 
  -4  19   7       40.43       70.76    140.97 o 
  -3  19   7       10.60      -58.65    126.09 o 
  -2  19   7      117.75       95.85    211.52 o 
  -1  19   7      238.05      166.50    149.09 o 
   0  19   7       22.28      -51.84    137.92 o 
   1  19   7       30.94      -97.40    174.06 o 
   2  19   7      591.84      685.93    475.11 o 
   3  19   7      203.55      164.70    168.76 o 
   4  19   7        3.09     -191.42    147.68 o 
   5  19   7      126.62        2.91    316.23 o 
  -4  20   7       65.68      106.20    131.73 o 
  -3  20   7      279.23      321.07    148.21 o 
  -2  20   7        5.48        7.49    139.14 o 
  -1  20   7       20.40       31.79    150.05 o 
   0  20   7       49.72       11.13    156.28 o 
   1  20   7        6.14       38.90    201.08 o 
   2  20   7       29.06      102.62    170.48 o 
   3  20   7       52.22        4.34    180.73 o 
 -14   0   8        3.90      -76.78    176.74 o 
 -13   0   8        1.05       80.58    137.97 o 
 -12   0   8       36.58      126.57    125.43 o 
 -11   0   8      351.24      446.60    163.82 o 
 -10   0   8     1234.62     1678.47    282.03 o 
  -9   0   8      256.91      120.87    109.09 o 
  -8   0   8      142.17       35.35     77.54 o 
  -7   0   8      765.57      553.03    137.97 o 
  -6   0   8     3965.88     3166.89    275.94 o 
  -5   0   8    14995.43    12724.96    508.94 o 
  -4   0   8       55.15      -16.34     69.56 o 
  -3   0   8      447.85      332.96     97.30 o 
  -2   0   8     2392.10     2342.48    220.45 o 
  -1   0   8    10238.27    12902.84    458.01 o 
   0   0   8     1913.31     2595.62    210.19 o 
   1   0   8      771.89      646.91    118.21 o 
   2   0   8      450.99      663.62    110.73 o 
   3   0   8     5409.24     6075.89    203.73 o 
   4   0   8      632.61      512.60     82.07 o 
   5   0   8     7696.75     9247.19    886.75 o 
   6   0   8      223.20      305.77     89.19 o 
   7   0   8     9684.25    10375.76    404.08 o 
   8   0   8      971.19      681.53    171.99 o 
   9   0   8      150.87       66.38     92.95 o 
  10   0   8      135.06      210.95    206.39 o 
  11   0   8      353.51      562.91    299.89 o 
  12   0   8      198.29       83.24    228.81 o 
  13   0   8       83.17      162.30    258.46 o 
 -14   1   8        0.09       36.69    110.87 o 
 -13   1   8       18.32       -0.01     94.08 o 
 -12   1   8        6.21      -32.44     82.56 o 
 -11   1   8       52.61       36.91     73.99 o 
 -10   1   8       36.03        8.48     84.96 o 
  -9   1   8      203.19       99.78     83.24 o 
  -8   1   8       22.01      -42.81     69.58 o 
  -7   1   8      216.43      118.60     56.06 o 
  -6   1   8      147.92       35.33     56.29 o 
  -5   1   8     3043.05     2612.33    180.70 o 
  -4   1   8     2777.14     2097.12    334.86 o 
  -3   1   8     2142.22     2128.54    145.75 o 
  -2   1   8     1122.55      775.58     89.35 o 
  -1   1   8       10.66      -43.16     51.47 o 
   0   1   8     1968.94     1785.13    126.85 o 
   1   1   8      988.78      942.32     71.73 o 
   2   1   8      361.66      269.75     43.36 o 
   3   1   8      104.23       67.65     35.98 o 
   4   1   8     2684.89     2511.61     99.81 o 
   5   1   8      229.21      164.92     50.86 o 
   6   1   8      359.78      316.92     61.75 o 
   7   1   8      189.74      254.75     78.74 o 
   8   1   8      438.99      324.25     73.89 o 
   9   1   8      277.77      259.75    106.37 o 
  10   1   8      194.77      276.75    160.40 o 
  11   1   8       34.83      -28.50    159.60 o 
  12   1   8        2.26     -248.84    188.04 o 
  13   1   8       65.56      -60.46    213.77 o 
 -14   2   8       12.84       19.44     95.71 o 
 -13   2   8        2.34      -43.51     86.97 o 
 -12   2   8        0.48       14.26     78.67 o 
 -11   2   8      118.61      135.55     98.20 o 
 -10   2   8       76.35       31.57     86.36 o 
  -9   2   8        9.69       19.41     66.85 o 
  -8   2   8       12.43      -16.39     53.56 o 
  -7   2   8        4.19      -36.94     56.87 o 
  -6   2   8      238.48      107.00     66.04 o 
  -5   2   8     1759.27     1469.13    114.42 o 
  -4   2   8     1238.95     1125.44    100.51 o 
  -3   2   8     9120.44     8575.02    286.17 o 
  -2   2   8      238.14      275.94    121.63 o 
  -1   2   8     3117.75     2663.17    226.72 o 
   0   2   8     1607.14     1603.86     98.82 o 
   1   2   8     1885.41     1986.25    139.04 o 
   2   2   8     3555.71     4128.78    158.04 o 
   3   2   8       27.36        5.32     36.87 o 
   4   2   8      480.95      399.65     53.10 o 
   5   2   8     1821.44     1920.73    139.92 o 
   6   2   8     2497.04     2192.99    123.04 o 
   7   2   8      878.58      715.52     87.57 o 
   8   2   8      696.05      522.73    104.23 o 
   9   2   8      138.70      103.85     83.31 o 
  10   2   8       15.50      -88.18     85.18 o 
  11   2   8        3.48       30.77    136.01 o 
  12   2   8      382.41      520.18    209.53 o 
  13   2   8      211.26      495.06    251.77 o 
 -14   3   8       44.74      123.87     89.48 o 
 -13   3   8       51.55       50.67    119.59 o 
 -12   3   8      281.03      294.18    114.33 o 
 -11   3   8       24.77       28.26     80.71 o 
 -10   3   8      122.40      138.23    103.26 o 
  -9   3   8      129.93      108.50     72.97 o 
  -8   3   8       45.46       33.18     59.13 o 
  -7   3   8        5.92      -24.84     42.08 o 
  -6   3   8      186.48      137.97     58.86 o 
  -5   3   8     1362.02     1125.93    105.64 o 
  -4   3   8    10800.27    10829.46    661.24 o 
  -3   3   8     6274.04     5525.44    438.37 o 
  -2   3   8       73.99       15.91     38.51 o 
  -1   3   8      358.26      386.20     58.16 o 
   0   3   8    18601.05    24040.44   3438.85 o 
   1   3   8     3438.97     3662.92    125.28 o 
   2   3   8     2527.57     2345.40    122.51 o 
   3   3   8       41.75       -4.38     31.95 o 
   4   3   8      922.49      677.95     68.00 o 
   5   3   8     2681.69     2509.66    179.62 o 
   6   3   8      816.81      719.77     98.31 o 
   7   3   8      229.52      176.94     81.06 o 
   8   3   8       12.33      -75.15     74.16 o 
   9   3   8      993.45      964.62    129.88 o 
  10   3   8        2.45       -0.72     83.52 o 
  11   3   8      518.94      420.25    175.74 o 
  12   3   8       76.24       71.35    203.44 o 
  13   3   8      535.69      788.71    235.27 o 
 -14   4   8        7.78      117.02     95.82 o 
 -13   4   8       58.04      120.94     98.30 o 
 -12   4   8       20.15       61.88     92.63 o 
 -11   4   8       31.67       15.93     92.88 o 
 -10   4   8       82.50      162.00    151.96 o 
  -9   4   8        0.00       10.18     64.47 o 
  -8   4   8      103.79       57.22     65.26 o 
  -7   4   8      132.51      127.53     61.25 o 
  -6   4   8       47.35       54.41     56.05 o 
  -5   4   8      133.48      100.55     53.23 o 
  -4   4   8       31.00        3.14     36.75 o 
  -3   4   8        1.58       -1.95     36.62 o 
  -2   4   8      142.17       93.68     41.46 o 
  -1   4   8     4305.58     4859.16    549.47 o 
   0   4   8       52.83       17.43     37.85 o 
   1   4   8     1185.27     1292.95    115.13 o 
   2   4   8      165.41       92.58     33.15 o 
   3   4   8       73.14       43.90     38.75 o 
   4   4   8        0.10       10.11     74.28 o 
   5   4   8       87.77       94.80     79.58 o 
   6   4   8        1.30      -47.79     57.26 o 
   7   4   8       17.91      -37.70     81.27 o 
   8   4   8      228.97      137.50     82.97 o 
   9   4   8        2.77       23.71     87.64 o 
  10   4   8        0.46      -26.05     97.43 o 
  11   4   8      202.52      198.00    140.83 o 
  12   4   8      111.34      176.37    126.33 o 
  13   4   8        0.40       36.75    176.86 o 
 -14   5   8       28.15      113.62    106.30 o 
 -13   5   8       53.80       93.65     96.62 o 
 -12   5   8      324.75      365.13    108.01 o 
 -11   5   8        0.18       47.78     74.60 o 
 -10   5   8      247.73      136.09     93.78 o 
  -9   5   8      183.53      164.91     70.72 o 
  -8   5   8       21.55       21.34     89.89 o 
  -7   5   8       49.27       -3.12     73.32 o 
  -6   5   8     1466.55     1243.92    119.85 o 
  -5   5   8      265.59      253.57     65.41 o 
  -4   5   8     6040.23     5200.88    194.72 o 
  -3   5   8     2273.41     2022.21    123.88 o 
  -2   5   8     2993.72     2959.11    252.85 o 
  -1   5   8     7362.44     7288.27    490.90 o 
   0   5   8    22864.52    22483.00   1926.99 o 
   1   5   8    11110.58    11517.68   1301.74 o 
   2   5   8     4759.33     5434.60    622.75 o 
   3   5   8     1538.07     1287.88    139.81 o 
   4   5   8       90.41       24.99     82.64 o 
   5   5   8     4376.63     4266.76    540.15 o 
   6   5   8        9.01     -102.21     68.14 o 
   7   5   8       66.62       46.14     74.80 o 
   8   5   8      954.50      879.44    126.71 o 
   9   5   8      705.17      707.15    115.24 o 
  10   5   8      507.94      451.52    118.45 o 
  11   5   8      136.27      106.65    109.71 o 
  12   5   8      210.08      105.32    147.18 o 
  13   5   8      513.76      751.11    250.67 o 
 -13   6   8       53.71       91.91     97.35 o 
 -12   6   8       55.41       95.33     89.08 o 
 -11   6   8      590.71      958.98    149.53 o 
 -10   6   8      712.98      669.00    116.88 o 
  -9   6   8        1.51      -44.80     57.47 o 
  -8   6   8      257.64      182.65     79.07 o 
  -7   6   8      349.50      445.37     96.98 o 
  -6   6   8     1839.74     1421.96    182.23 o 
  -5   6   8     3393.63     3050.85    165.15 o 
  -4   6   8      285.34      220.06     60.64 o 
  -3   6   8     2578.20     2106.29     88.76 o 
  -2   6   8      876.83      619.22     58.72 o 
  -1   6   8     3899.51     2890.66    205.43 o 
   0   6   8     3977.18     3844.19    291.03 o 
   1   6   8      503.23      441.27     80.10 o 
   2   6   8     9592.05    10699.63   1269.49 o 
   3   6   8      559.45      502.42    108.90 o 
   4   6   8     2414.15     2341.15    183.06 o 
   5   6   8      110.49       69.15     87.43 o 
   6   6   8      794.86      906.26    141.15 o 
   7   6   8      242.80      211.93     87.84 o 
   8   6   8       53.24      -23.01     83.29 o 
   9   6   8       44.62      -44.83     73.07 o 
  10   6   8      370.54      310.48     98.67 o 
  11   6   8        0.57       25.16     88.29 o 
  12   6   8      479.29      604.46    139.99 o 
  13   6   8      143.64      127.36    142.92 o 
 -13   7   8       40.00      -27.10     91.72 o 
 -12   7   8        9.51       42.57     77.54 o 
 -11   7   8       20.96       25.66     96.19 o 
 -10   7   8        1.07       66.19     64.73 o 
  -9   7   8        0.84       78.69    109.26 o 
  -8   7   8       92.02      183.78     77.49 o 
  -7   7   8       13.30      -22.36     59.85 o 
  -6   7   8     1439.99     1379.44    128.62 o 
  -5   7   8      642.30      577.66     83.35 o 
  -4   7   8      951.38      847.72     93.01 o 
  -3   7   8       40.46       20.41     39.64 o 
  -2   7   8     3848.43     3600.86    179.48 o 
  -1   7   8     1655.30     1528.30     90.92 o 
   0   7   8     2563.94     2401.22    274.97 o 
   1   7   8     1566.30     1353.78    220.86 o 
   2   7   8     1179.13     1264.14    137.73 o 
   3   7   8      254.38      244.24    106.85 o 
   4   7   8      453.95      364.13    103.57 o 
   5   7   8       63.80      -54.90     93.89 o 
   6   7   8     1145.83     1152.98    164.26 o 
   7   7   8       63.44       24.85     75.78 o 
   8   7   8      198.02       98.60     80.98 o 
   9   7   8       12.02      -46.22     87.65 o 
  10   7   8       10.89       10.75    102.75 o 
  11   7   8      138.39      142.95    119.59 o 
  12   7   8       42.59        9.97     97.78 o 
  13   7   8       55.55       89.12    212.04 o 
 -13   8   8        4.88       30.28    104.18 o 
 -12   8   8       22.02      -37.61     91.60 o 
 -11   8   8       86.30      129.53     94.50 o 
 -10   8   8      398.26      378.16     97.53 o 
  -9   8   8       27.41       12.25     76.10 o 
  -8   8   8       20.34       -0.80     72.44 o 
  -7   8   8      313.08      356.20     86.87 o 
  -6   8   8     3498.06     3097.06    182.58 o 
  -5   8   8     8231.88     7291.12    254.58 o 
  -4   8   8     1745.14     1388.95    116.47 o 
  -3   8   8     3644.83     2979.84    150.45 o 
  -2   8   8        1.50       -9.27     39.49 o 
  -1   8   8     1410.08     1112.07     71.32 o 
   0   8   8       74.08       22.43     47.78 o 
   1   8   8      427.77      377.75     85.13 o 
   2   8   8     3669.68     3993.48    239.22 o 
   3   8   8      609.66      662.24    125.08 o 
   4   8   8       58.51       53.08     97.84 o 
   5   8   8       72.28      -67.80     87.28 o 
   6   8   8      353.35      363.87    127.83 o 
   7   8   8     1739.31     1384.47    185.31 o 
   8   8   8        1.13       23.54     86.29 o 
   9   8   8      131.52      138.15     96.54 o 
  10   8   8       17.63      -37.53     87.95 o 
  11   8   8       44.08       65.96    113.34 o 
  12   8   8      333.15      392.33    138.47 o 
 -13   9   8        3.05       -7.25     83.23 o 
 -12   9   8       35.02       35.40     98.52 o 
 -11   9   8      106.44       74.96     90.88 o 
 -10   9   8       16.51       23.60     75.93 o 
  -9   9   8      568.45      557.65    118.17 o 
  -8   9   8      177.17      150.45     79.50 o 
  -7   9   8      475.78      272.08     85.39 o 
  -6   9   8        1.45      -64.81     59.87 o 
  -5   9   8     1077.59     1080.58    121.19 o 
  -4   9   8      902.65      588.38     86.10 o 
  -3   9   8      247.90      181.87     51.35 o 
  -2   9   8       25.89      -35.16     42.29 o 
  -1   9   8     4296.30     3274.55    311.11 o 
   0   9   8      301.61      199.13     46.70 o 
   1   9   8     3676.77     2859.40    261.30 o 
   2   9   8     1706.04     1646.69    154.58 o 
   3   9   8        3.98      -52.77     81.63 o 
   4   9   8      522.83      543.92    128.72 o 
   5   9   8      239.13      189.34    121.00 o 
   6   9   8     7073.05     7839.08    692.75 o 
   7   9   8        1.01     -114.74    142.43 o 
   8   9   8      329.55      201.81     96.54 o 
   9   9   8        8.64      -25.73    109.39 o 
  10   9   8      108.94       46.99    108.36 o 
  11   9   8       11.15      -46.59    110.62 o 
  12   9   8       62.65       67.84    142.98 o 
 -12  10   8        0.42       27.13     83.36 o 
 -11  10   8       12.39      105.34     76.68 o 
 -10  10   8        0.25       35.65    132.45 o 
  -9  10   8       30.13       33.35     78.09 o 
  -8  10   8       15.00      -40.16     80.64 o 
  -7  10   8      706.11      589.05    107.88 o 
  -6  10   8       29.56        0.54     65.56 o 
  -5  10   8     1327.91      917.93    104.79 o 
  -4  10   8      144.28       67.72     58.21 o 
  -3  10   8     1423.04     1327.91    183.40 o 
  -2  10   8       39.79       80.08     47.93 o 
  -1  10   8     1166.75      782.24    105.39 o 
   0  10   8      276.56      201.83     49.82 o 
   1  10   8      397.31      504.79    106.06 o 
   2  10   8     1547.88     1698.60    173.26 o 
   3  10   8       62.70       -8.85     89.00 o 
   4  10   8      760.13      662.77    134.05 o 
   5  10   8      116.16      127.42    110.08 o 
   6  10   8      176.19       59.14    126.79 o 
   7  10   8      187.78       20.21    147.00 o 
   8  10   8      135.03      115.04    147.04 o 
   9  10   8       63.38       46.94    110.05 o 
  10  10   8       20.93      -47.00    103.46 o 
  11  10   8      113.39      168.06    119.63 o 
  12  10   8       61.05       28.58    159.88 o 
 -12  11   8       51.92      -22.11     89.35 o 
 -11  11   8       53.10       28.17     89.73 o 
 -10  11   8       19.93      -58.03     97.27 o 
  -9  11   8      124.55      -18.28     81.49 o 
  -8  11   8       97.38        1.72     79.17 o 
  -7  11   8      397.37      227.20     84.33 o 
  -6  11   8      312.60      198.91     93.99 o 
  -5  11   8     1852.69     1461.55    133.96 o 
  -4  11   8     3107.57     3062.16    246.22 o 
  -3  11   8        6.78        7.46     51.53 o 
  -2  11   8     1661.56     1406.95    104.38 o 
  -1  11   8       12.69      -27.87     51.75 o 
   0  11   8     1204.57     1078.55    337.33 o 
   1  11   8     1848.44     1465.50    159.03 o 
   2  11   8      100.30      199.11    109.26 o 
   3  11   8       28.55     -127.38     86.94 o 
   4  11   8       88.01       41.82    122.72 o 
   5  11   8      127.96       82.74    133.65 o 
   6  11   8     3369.89     3272.67    481.74 o 
   7  11   8      142.67      132.79    135.69 o 
   8  11   8      588.19      709.61    204.89 o 
   9  11   8        6.09      147.69    112.78 o 
  10  11   8       34.89       58.17    122.47 o 
  11  11   8      166.14      272.35    193.62 o 
 -11  12   8       82.64       69.45     74.93 o 
 -10  12   8      186.23      174.34    110.22 o 
  -9  12   8        0.04       -1.19     93.27 o 
  -8  12   8       13.88      -28.54     75.47 o 
  -7  12   8       38.76       -4.17     67.07 o 
  -6  12   8     1133.23     1083.76    132.95 o 
  -5  12   8      382.59      282.45     69.20 o 
  -4  12   8       29.97        9.84     56.53 o 
  -3  12   8       58.73       12.62     61.16 o 
  -2  12   8      164.91       75.07     66.27 o 
  -1  12   8     1015.78      776.52    105.85 o 
   0  12   8      152.84      206.29    136.29 o 
   1  12   8      250.61      279.41    134.05 o 
   2  12   8      129.70      176.52    141.06 o 
   3  12   8      100.53       42.83     95.21 o 
   4  12   8      248.66      177.80    136.79 o 
   5  12   8       41.03      248.77    149.31 o 
   6  12   8       82.47       28.01    124.29 o 
   7  12   8      535.36      611.97    219.94 o 
   8  12   8       23.47      -79.26    116.87 o 
   9  12   8       38.00      -11.83     94.42 o 
  10  12   8      127.40       83.41    157.36 o 
  11  12   8      173.87      269.90    164.81 o 
 -11  13   8        0.27      -87.96    119.95 o 
 -10  13   8       67.19      125.49     99.27 o 
  -9  13   8       25.11       49.11    109.46 o 
  -8  13   8        1.20      -30.04     75.71 o 
  -7  13   8       87.72       76.31     81.30 o 
  -6  13   8       16.46        9.56     66.08 o 
  -5  13   8       31.31      -54.23     58.61 o 
  -4  13   8      119.42      157.34     76.40 o 
  -3  13   8      223.10      147.86     73.05 o 
  -2  13   8     3440.27     2670.12    293.72 o 
  -1  13   8      766.67      755.28    157.73 o 
   0  13   8     1583.07     1357.41    320.60 o 
   1  13   8     1640.24     1254.59    212.35 o 
   2  13   8      636.84      643.62    182.59 o 
   3  13   8     1443.98     1230.39    231.11 o 
   4  13   8       88.96       52.03    154.98 o 
   5  13   8      186.00      127.37    127.63 o 
   6  13   8      191.15      225.34    160.38 o 
   7  13   8        6.77      -22.44    140.51 o 
   8  13   8        4.33      -19.19    127.60 o 
   9  13   8       10.90     -166.75    155.86 o 
  10  13   8       16.14       49.94    147.76 o 
 -10  14   8       87.34       74.07    116.77 o 
  -9  14   8      138.05       95.65    126.71 o 
  -8  14   8       31.78      -37.22     85.72 o 
  -7  14   8       60.47      102.96     72.47 o 
  -6  14   8       86.39      117.93     75.26 o 
  -5  14   8       28.15       14.40     62.39 o 
  -4  14   8      822.47      601.86     91.13 o 
  -3  14   8       16.21       57.99     70.23 o 
  -2  14   8      485.43      406.21    135.52 o 
  -1  14   8     2796.52     3072.19    378.95 o 
   0  14   8     1376.63     1435.42    347.97 o 
   1  14   8     1150.75     1121.95    627.91 o 
   2  14   8     2367.49     2572.19    312.24 o 
   3  14   8       63.10       74.39    135.07 o 
   4  14   8      334.84      305.15    180.27 o 
   5  14   8       76.40       85.26    165.59 o 
   6  14   8      211.73      250.35    176.30 o 
   7  14   8      187.64      100.08    171.05 o 
   8  14   8       97.71       12.83    209.01 o 
   9  14   8      232.47      124.75    179.87 o 
  10  14   8        4.41      -63.66    185.42 o 
 -10  15   8       78.28       58.81     94.32 o 
  -9  15   8       55.40       74.59     82.08 o 
  -8  15   8       46.63       -5.17     95.70 o 
  -7  15   8      113.36       55.89     70.09 o 
  -6  15   8      223.75      118.59     67.67 o 
  -5  15   8      323.80      207.85     68.47 o 
  -4  15   8        9.42       58.90     67.06 o 
  -3  15   8      333.88      454.94    115.68 o 
  -2  15   8      472.77      364.30    150.13 o 
  -1  15   8       12.76       20.94    109.03 o 
   0  15   8      186.76      195.64    141.28 o 
   1  15   8      133.39      313.28    151.03 o 
   2  15   8      409.62      412.15    201.19 o 
   3  15   8       55.58      -66.82    125.84 o 
   4  15   8      157.53      129.81    164.44 o 
   5  15   8       92.87        8.84    141.46 o 
   6  15   8        4.59     -106.21    139.95 o 
   7  15   8       14.56     -148.68    154.39 o 
   8  15   8        0.17     -154.65    158.32 o 
   9  15   8        9.65      238.71    183.61 o 
  -9  16   8       59.41       34.11     91.18 o 
  -8  16   8       38.28      -59.17     68.19 o 
  -7  16   8       20.97      -34.95     66.61 o 
  -6  16   8       17.32      -38.35     65.91 o 
  -5  16   8       19.75       10.44     68.27 o 
  -4  16   8      257.14      265.54    105.93 o 
  -3  16   8     1448.03     1407.63    345.88 o 
  -2  16   8      106.57       30.29    119.77 o 
  -1  16   8     1005.12     1018.23    192.61 o 
   0  16   8      134.59      198.85    161.58 o 
   1  16   8      384.61      471.46    204.60 o 
   2  16   8      190.79       46.45    155.98 o 
   3  16   8        8.97     -142.25    180.33 o 
   4  16   8       44.52       26.54    140.70 o 
   5  16   8       56.70      -82.16    143.30 o 
   6  16   8       76.81     -208.16    195.02 o 
   7  16   8       98.50      -16.09    170.84 o 
   8  16   8       36.15      -88.87    153.97 o 
  -8  17   8       38.77       76.59     78.17 o 
  -7  17   8      166.14      187.28     95.47 o 
  -6  17   8       11.86       58.44     81.72 o 
  -5  17   8      403.01      365.70    129.75 o 
  -4  17   8      178.96      150.35    123.41 o 
  -3  17   8        1.09      -36.82    108.77 o 
  -2  17   8       44.43      219.90    164.50 o 
  -1  17   8      375.00      326.65    179.97 o 
   0  17   8        3.53       42.59    146.33 o 
   1  17   8      542.04      898.72    309.01 o 
   2  17   8      710.03      946.47    245.42 o 
   3  17   8       92.21      135.76    173.17 o 
   4  17   8       57.07      -34.04    159.61 o 
   5  17   8      142.47      209.78    208.86 o 
   6  17   8      679.47      724.68    462.00 o 
   7  17   8        7.14      202.65    245.95 o 
  -7  18   8      159.46       97.67    110.30 o 
  -6  18   8       13.25      148.54    109.88 o 
  -5  18   8      121.75       76.17    100.63 o 
  -4  18   8        5.03      -32.35    115.35 o 
  -3  18   8      264.41      136.41    142.74 o 
  -2  18   8        0.07      -49.96    111.71 o 
  -1  18   8      490.54      375.66    149.21 o 
   0  18   8       65.23      164.99    193.90 o 
   1  18   8      124.62      160.02    171.70 o 
   2  18   8       90.98     -103.39    192.36 o 
   3  18   8      246.86      187.69    163.22 o 
   4  18   8      140.17      204.57    203.73 o 
   5  18   8        0.14       66.67    191.09 o 
   6  18   8        6.58       51.67    178.26 o 
  -5  19   8      244.90      318.85    137.16 o 
  -4  19   8      107.31      234.92    148.61 o 
  -3  19   8      352.56      104.84    148.33 o 
  -2  19   8      131.97      156.69    171.78 o 
  -1  19   8      106.44       70.58    182.44 o 
   0  19   8       11.72       92.66    206.39 o 
   1  19   8       41.71      -67.84    140.36 o 
   2  19   8      203.46       97.46    167.44 o 
   3  19   8      151.13       55.37    184.04 o 
   4  19   8      703.16      724.05    246.76 o 
   5  19   8        2.97      119.83    184.60 o 
  -3  20   8        1.82      -35.83    161.64 o 
  -2  20   8       46.22      116.71    126.18 o 
  -1  20   8       87.99      142.95    154.22 o 
   0  20   8      237.55      192.04    170.12 o 
   1  20   8       75.91      113.07    154.78 o 
   2  20   8        2.30     -139.64    193.37 o 
   3  20   8      415.06      484.43    202.30 o 
 -14   1   9        9.89      -23.88    100.39 o 
 -13   1   9       85.34       40.61    100.46 o 
 -12   1   9      103.57       38.67     80.85 o 
 -11   1   9        0.23      -60.25     76.83 o 
 -10   1   9      322.86      354.54    101.16 o 
  -9   1   9      383.23      370.15    102.26 o 
  -8   1   9      104.70       49.08     58.54 o 
  -7   1   9      421.29      301.39     87.01 o 
  -6   1   9       24.99       -8.61     51.68 o 
  -5   1   9     6174.97     5201.38    250.37 o 
  -4   1   9     5464.85     3459.24    193.00 o 
  -3   1   9      864.56      867.71    120.49 o 
  -2   1   9      846.26      438.79    110.61 o 
  -1   1   9     1146.56     1216.62    151.66 o 
   0   1   9     4292.27     4880.36    214.28 o 
   1   1   9     9797.87    11444.28    235.91 o 
   2   1   9     4354.43     5068.62    137.03 o 
   3   1   9     1120.20     1009.92     68.15 o 
   4   1   9     2772.40     2804.11    208.76 o 
   5   1   9     2922.14     2751.23    115.49 o 
   6   1   9     1429.08     1310.05     90.03 o 
   7   1   9      779.21      570.40     84.77 o 
   8   1   9      165.06      104.70    107.11 o 
   9   1   9       62.29       37.84    112.06 o 
  10   1   9      562.25      577.61    195.69 o 
  11   1   9        2.12      -55.11    142.67 o 
  12   1   9       42.69      106.73    151.69 o 
  13   1   9      102.07       41.11    190.92 o 
 -14   2   9       39.21       42.70    107.06 o 
 -13   2   9        0.58      -29.10     88.58 o 
 -12   2   9       81.69      104.22     94.72 o 
 -11   2   9      307.38      294.42     90.03 o 
 -10   2   9      475.60      380.27     90.40 o 
  -9   2   9        0.37       12.05     58.95 o 
  -8   2   9       18.47       25.49     55.85 o 
  -7   2   9       59.08       92.87     59.34 o 
  -6   2   9     2277.46     2300.51    184.05 o 
  -5   2   9     1006.90      911.59    120.17 o 
  -4   2   9      100.36      161.38     72.35 o 
  -3   2   9     2493.13     2069.47    384.84 o 
  -2   2   9      918.88      796.74     98.26 o 
  -1   2   9     3404.63     4104.46    197.14 o 
   0   2   9      202.35      272.05     63.58 o 
   1   2   9      607.70      427.07     60.16 o 
   2   2   9     4079.90     4562.15    159.67 o 
   3   2   9       43.71        6.67     44.22 o 
   4   2   9      701.32      688.16     70.17 o 
   5   2   9      257.37      151.49     50.22 o 
   6   2   9      426.27      294.95     68.15 o 
   7   2   9     1340.93     1171.63    119.60 o 
   8   2   9      212.71      227.50    108.70 o 
   9   2   9       30.54       30.12     98.15 o 
  10   2   9       55.17      -24.25    178.45 o 
  11   2   9      172.93      186.80    186.40 o 
  12   2   9      316.79      180.28    208.49 o 
  13   2   9       32.52       28.60    161.87 o 
 -14   3   9       27.49       63.49    114.31 o 
 -13   3   9       24.89      -28.38     75.55 o 
 -12   3   9       51.71       16.38     85.49 o 
 -11   3   9        1.23      -71.56     70.86 o 
 -10   3   9        7.21       49.32     74.37 o 
  -9   3   9      591.77      623.93    105.66 o 
  -8   3   9       51.03       49.27     65.84 o 
  -7   3   9      280.15      218.08     85.04 o 
  -6   3   9        2.85       24.05     51.40 o 
  -5   3   9       40.33       26.86     49.49 o 
  -4   3   9       48.56       81.61     46.56 o 
  -3   3   9      729.29      707.75    102.64 o 
  -2   3   9     1471.17     1372.78    194.83 o 
  -1   3   9     1569.39     1861.59    245.99 o 
   0   3   9     2095.77     2847.14    209.21 o 
   1   3   9     2259.08     2298.39    123.00 o 
   2   3   9      122.61      127.79     38.98 o 
   3   3   9     1659.38     1691.26    125.94 o 
   4   3   9      325.93      276.56     53.28 o 
   5   3   9     2736.35     2170.44    327.39 o 
   6   3   9       27.47      -40.18     68.43 o 
   7   3   9       35.00      -32.00     68.86 o 
   8   3   9      330.28      154.61     80.56 o 
   9   3   9        6.79      -54.62     90.06 o 
  10   3   9      142.55      120.19    106.55 o 
  11   3   9        2.40       27.53    138.56 o 
  12   3   9       95.59       91.40    151.61 o 
  13   3   9        0.24      -72.83    160.41 o 
 -13   4   9       47.80      102.26     98.57 o 
 -12   4   9      312.93      344.97    103.61 o 
 -11   4   9      885.42     1004.26    133.85 o 
 -10   4   9       41.07      -25.32     72.73 o 
  -9   4   9      232.57      249.38     83.16 o 
  -8   4   9      532.92      348.22     85.45 o 
  -7   4   9       20.20       -3.30     53.66 o 
  -6   4   9      288.44      264.26     78.94 o 
  -5   4   9     2639.16     2303.60    150.66 o 
  -4   4   9      315.25      291.66     50.96 o 
  -3   4   9     4670.66     3836.10    298.77 o 
  -2   4   9     8061.54     8636.21    391.55 o 
  -1   4   9    23548.14    25400.84   1041.35 o 
   0   4   9     1092.58     1068.29     83.84 o 
   1   4   9    12460.07    13044.54   1096.57 o 
   2   4   9    16483.62    18445.47   1224.55 o 
   3   4   9      287.40      167.48     48.91 o 
   4   4   9     4180.42     5046.48    317.78 o 
   5   4   9     1452.46     1458.44    152.74 o 
   6   4   9     2495.22     2234.61    153.16 o 
   7   4   9       20.14       65.69     77.56 o 
   8   4   9      238.53      205.80     84.73 o 
   9   4   9      471.31      314.51    101.78 o 
  10   4   9      584.89      569.99    119.99 o 
  11   4   9       23.21      -69.08    111.60 o 
  12   4   9     1389.78     1799.49    301.37 o 
  13   4   9       80.49      -23.08    178.24 o 
 -13   5   9        0.43      -22.76     81.46 o 
 -12   5   9       60.15       94.72     81.60 o 
 -11   5   9      131.95       90.41     85.73 o 
 -10   5   9      439.87      398.50     92.18 o 
  -9   5   9      264.22      311.04     90.47 o 
  -8   5   9      117.94       69.91     77.22 o 
  -7   5   9      134.59      126.27     59.19 o 
  -6   5   9        0.21      -25.58     46.66 o 
  -5   5   9      392.23      339.41     86.28 o 
  -4   5   9     2659.42     2227.65    184.00 o 
  -3   5   9      749.59      622.72     61.66 o 
  -2   5   9       36.00       21.98     37.99 o 
  -1   5   9     1069.70     1047.03     87.35 o 
   0   5   9     5478.15     5351.66    527.82 o 
   1   5   9     8537.14     8921.38    929.84 o 
   2   5   9      780.13      863.02    120.02 o 
   3   5   9     1141.46     1148.45    129.92 o 
   4   5   9     2380.01     2340.04    178.22 o 
   5   5   9      871.55      763.67    123.47 o 
   6   5   9       33.88      -32.56     73.83 o 
   7   5   9      431.34      309.77     88.10 o 
   8   5   9        8.87      -99.59     66.39 o 
   9   5   9      118.77        3.03     84.71 o 
  10   5   9       20.14       76.47     99.19 o 
  11   5   9      339.27      141.13    135.14 o 
  12   5   9        0.44       41.81    257.32 o 
  13   5   9      299.26      355.56    230.35 o 
 -13   6   9        6.45       -6.61     77.95 o 
 -12   6   9       51.84       19.42     74.21 o 
 -11   6   9       39.84       85.22     88.38 o 
 -10   6   9        9.29       23.48     65.12 o 
  -9   6   9       15.22       -8.75     56.58 o 
  -8   6   9       28.54      -97.78     65.19 o 
  -7   6   9      602.90      552.50     95.20 o 
  -6   6   9        3.95       -8.92     51.72 o 
  -5   6   9     1332.83     1063.12    107.94 o 
  -4   6   9      190.49      133.82     55.64 o 
  -3   6   9     3262.93     2634.49    156.24 o 
  -2   6   9        6.94       39.09     37.37 o 
  -1   6   9     5878.43     6406.11    444.08 o 
   0   6   9     1928.77     1754.31    178.77 o 
   1   6   9     1067.46      917.17    150.75 o 
   2   6   9     1312.75      932.10    113.84 o 
   3   6   9      258.22      255.42     92.00 o 
   4   6   9      600.70      650.07    129.33 o 
   5   6   9        6.58      -24.90     87.51 o 
   6   6   9      197.04      203.67    105.48 o 
   7   6   9        2.13        5.74     79.15 o 
   8   6   9      299.97      239.96     95.88 o 
   9   6   9       79.37      -13.81    102.85 o 
  10   6   9      174.25      193.02    107.66 o 
  11   6   9      119.45       95.76     99.50 o 
  12   6   9      380.52      628.41    175.93 o 
  13   6   9        2.92       15.44    200.81 o 
 -13   7   9       18.91       78.48     91.36 o 
 -12   7   9      151.46       73.09     82.52 o 
 -11   7   9       36.39       54.16     84.94 o 
 -10   7   9       86.48       41.19     62.15 o 
  -9   7   9      268.10      194.19     88.28 o 
  -8   7   9       46.15       -1.12     64.53 o 
  -7   7   9       18.42       -3.15     68.67 o 
  -6   7   9      370.94      264.43     81.02 o 
  -5   7   9     2881.84     2795.80    266.22 o 
  -4   7   9     3556.39     3063.15    319.73 o 
  -3   7   9      104.53       44.25     54.23 o 
  -2   7   9      271.93      260.99     50.11 o 
  -1   7   9      193.01       91.48     42.24 o 
   0   7   9    10004.36     8883.60    601.85 o 
   1   7   9     4110.63     4016.90    881.18 o 
   2   7   9       17.40      -49.58     64.53 o 
   3   7   9     3658.95     3812.38    234.11 o 
   4   7   9       37.44      -65.15     80.34 o 
   5   7   9     3661.22     3917.15    344.99 o 
   6   7   9     1787.67     1663.58    183.27 o 
   7   7   9      121.37       62.87     75.73 o 
   8   7   9      539.89      373.18    109.60 o 
   9   7   9      246.32      370.76    104.30 o 
  10   7   9       47.31       21.59     92.19 o 
  11   7   9      190.88      299.35    128.28 o 
  12   7   9       29.11       84.39    123.43 o 
 -13   8   9       31.27       41.95     98.25 o 
 -12   8   9       70.46      -27.20     72.36 o 
 -11   8   9      128.41      195.37     99.27 o 
 -10   8   9      185.61       96.19     82.95 o 
  -9   8   9       11.89      -44.08     64.19 o 
  -8   8   9        9.10       13.41     62.38 o 
  -7   8   9      365.90      204.01     70.86 o 
  -6   8   9      347.07      300.96     74.39 o 
  -5   8   9      159.83      175.29     75.92 o 
  -4   8   9      383.68      288.50     73.52 o 
  -3   8   9      391.48      244.44     62.99 o 
  -2   8   9      131.98       96.86     40.48 o 
  -1   8   9      207.69      194.21     45.23 o 
   0   8   9      328.64      205.39     45.68 o 
   1   8   9      194.79       63.80     74.12 o 
   2   8   9      124.20       67.07     80.96 o 
   3   8   9     3374.57     3336.83    398.48 o 
   4   8   9        0.26       44.16    101.98 o 
   5   8   9      146.00      101.15    111.47 o 
   6   8   9      298.04      144.25    120.63 o 
   7   8   9        0.49      -54.35    116.30 o 
   8   8   9       27.87      -76.96     78.61 o 
   9   8   9       46.65      -13.90     90.19 o 
  10   8   9      250.95      226.83    121.02 o 
  11   8   9       19.18      -75.79    132.66 o 
  12   8   9       22.11        9.65    129.18 o 
 -12   9   9       24.14        8.18     90.18 o 
 -11   9   9       27.10      100.13     89.21 o 
 -10   9   9        7.92      -60.10     59.12 o 
  -9   9   9      133.95      251.06     94.38 o 
  -8   9   9      194.89      180.05    100.51 o 
  -7   9   9      247.33      311.56     87.58 o 
  -6   9   9      400.70      390.65     94.35 o 
  -5   9   9     1578.36     1312.19    123.96 o 
  -4   9   9     1196.14     1137.39    113.95 o 
  -3   9   9      380.26      302.65     58.48 o 
  -2   9   9      572.56      513.75     67.87 o 
  -1   9   9      842.42      635.57     63.31 o 
   0   9   9       20.00       27.36     47.21 o 
   1   9   9      972.73      966.57    161.52 o 
   2   9   9      671.94      520.53    170.80 o 
   3   9   9      797.66      852.60    136.64 o 
   4   9   9      545.18      393.79    118.01 o 
   5   9   9     1431.42     1262.35    166.00 o 
   6   9   9     1339.15     1179.00    180.93 o 
   7   9   9      468.44      465.96    161.61 o 
   8   9   9       94.37      109.30     93.76 o 
   9   9   9        8.34      -25.63     89.26 o 
  10   9   9       78.00      143.05    117.68 o 
  11   9   9      109.85      -73.41    109.63 o 
  12   9   9       16.44      -18.98    122.48 o 
 -12  10   9       92.90       36.29     90.42 o 
 -11  10   9      116.45       23.02     67.20 o 
 -10  10   9      193.99      330.31    111.02 o 
  -9  10   9       40.45       28.30     79.34 o 
  -8  10   9      557.70      539.11    117.06 o 
  -7  10   9        5.31       13.33     69.90 o 
  -6  10   9     2660.71     2435.83    341.99 o 
  -5  10   9      955.64      721.08    110.68 o 
  -4  10   9      799.51      708.22     96.50 o 
  -3  10   9      108.37      103.90     52.35 o 
  -2  10   9      153.75      117.42     54.74 o 
  -1  10   9      163.33      107.06     42.93 o 
   0  10   9     1263.77      802.25    191.15 o 
   1  10   9      193.46      114.90     93.23 o 
   2  10   9     1492.31     1379.47    159.62 o 
   3  10   9     4015.94     4050.88    345.74 o 
   4  10   9      399.28      330.64    126.37 o 
   5  10   9     2095.48     2397.62    341.41 o 
   6  10   9     3282.53     3019.80    405.20 o 
   7  10   9     2869.08     2774.05    256.76 o 
   8  10   9       32.55        4.15    112.29 o 
   9  10   9      362.10      264.35    117.26 o 
  10  10   9        0.66       -5.37    117.46 o 
  11  10   9      277.37      211.21    114.74 o 
 -12  11   9       16.57      -34.64     94.48 o 
 -11  11   9        1.65       -4.06     86.47 o 
 -10  11   9        4.57      -11.76     73.26 o 
  -9  11   9      124.01       56.43     98.69 o 
  -8  11   9       99.21      135.81     79.03 o 
  -7  11   9        5.58        1.70     76.06 o 
  -6  11   9      200.11      154.72     81.89 o 
  -5  11   9     1121.89      922.41    107.43 o 
  -4  11   9      442.56      383.98     75.43 o 
  -3  11   9       57.99       -1.89     57.53 o 
  -2  11   9       96.96      -10.02     49.66 o 
  -1  11   9     2633.70     2288.33    316.20 o 
   0  11   9       74.88      -33.53     71.28 o 
   1  11   9      648.60      640.81    128.35 o 
   2  11   9      802.86      969.23    161.10 o 
   3  11   9      871.47      767.91    154.40 o 
   4  11   9      391.16      513.61    133.75 o 
   5  11   9       97.14       37.45    111.23 o 
   6  11   9      592.00      568.17    173.56 o 
   7  11   9       62.41       54.20    125.23 o 
   8  11   9      346.19      190.47    136.04 o 
   9  11   9       47.62        5.50     99.48 o 
  10  11   9      247.57      106.67    105.18 o 
  11  11   9       14.69      209.44    179.38 o 
 -11  12   9      141.17      129.27     98.94 o 
 -10  12   9       18.84       37.21     97.62 o 
  -9  12   9        3.00      -73.25     91.93 o 
  -8  12   9       32.39      -18.86     91.44 o 
  -7  12   9       76.56       91.38     71.11 o 
  -6  12   9       35.67       18.69     74.99 o 
  -5  12   9      161.91      110.33     75.84 o 
  -4  12   9      188.55      143.26     72.63 o 
  -3  12   9     1456.58     1100.67    205.67 o 
  -2  12   9      284.46      212.63     86.25 o 
  -1  12   9     1642.22     1312.62    316.04 o 
   0  12   9     1708.47     1981.69    301.03 o 
   1  12   9      803.80      845.41    349.49 o 
   2  12   9     2187.80     1852.09    310.17 o 
   3  12   9        4.88      -63.08    112.60 o 
   4  12   9     1847.37     1946.33    256.42 o 
   5  12   9      262.90      161.60    140.22 o 
   6  12   9      910.38      981.42    188.83 o 
   7  12   9        3.21       49.30    124.29 o 
   8  12   9       46.88       35.60    135.40 o 
   9  12   9      107.64      -14.04     92.33 o 
  10  12   9      121.31      132.79    132.40 o 
 -10  13   9       83.04      184.19    101.80 o 
  -9  13   9      202.74       78.38     82.31 o 
  -8  13   9       39.09       86.73     76.43 o 
  -7  13   9        6.32       -9.45     82.20 o 
  -6  13   9      281.22      138.10     78.45 o 
  -5  13   9       53.73       97.45     60.57 o 
  -4  13   9     2312.20     1916.73    245.98 o 
  -3  13   9     1531.86     1198.18    110.09 o 
  -2  13   9      106.55       50.08     76.80 o 
  -1  13   9      203.67      311.36    125.86 o 
   0  13   9      745.83      846.96    190.79 o 
   1  13   9      627.67      634.66    182.63 o 
   2  13   9      290.80      197.74    150.46 o 
   3  13   9      218.89      269.10    146.80 o 
   4  13   9       83.29       47.01    107.73 o 
   5  13   9       38.64       75.98    112.36 o 
   6  13   9        3.71      -33.91    121.37 o 
   7  13   9      118.22        5.32    138.73 o 
   8  13   9       14.40      -43.29    127.27 o 
   9  13   9      180.23      257.20    201.45 o 
  10  13   9       57.96      251.63    165.67 o 
 -10  14   9        7.69      137.58    129.98 o 
  -9  14   9       52.01      -55.95     93.93 o 
  -8  14   9       30.01       52.96     82.73 o 
  -7  14   9        0.03       24.65     72.11 o 
  -6  14   9       60.53       10.06     64.83 o 
  -5  14   9       67.97       33.41     77.53 o 
  -4  14   9       69.36       58.45     63.55 o 
  -3  14   9     1475.02     1494.71    229.83 o 
  -2  14   9      750.14      728.00    164.56 o 
  -1  14   9       58.45       10.52    149.66 o 
   0  14   9      210.07      221.44    144.75 o 
   1  14   9       41.75      -62.36    119.30 o 
   2  14   9       10.10      154.32    182.23 o 
   3  14   9       20.77      -19.30    170.04 o 
   4  14   9      384.41      253.12    153.06 o 
   5  14   9        6.25     -136.07    145.53 o 
   6  14   9       18.83      -45.72    136.80 o 
   7  14   9      153.72      178.41    227.60 o 
   8  14   9        0.42       52.79    193.33 o 
   9  14   9        0.30       82.27    214.86 o 
  -9  15   9       47.80       56.53     85.36 o 
  -8  15   9      101.27       63.35     72.19 o 
  -7  15   9      119.47      116.97     74.76 o 
  -6  15   9       11.31       -6.51     68.79 o 
  -5  15   9       71.68       67.66     75.34 o 
  -4  15   9     1058.31      947.38    138.94 o 
  -3  15   9      117.53      106.92    129.66 o 
  -2  15   9     1148.72     1021.36    196.86 o 
  -1  15   9       45.57        9.58    120.51 o 
   0  15   9     1536.08     1487.30    320.79 o 
   1  15   9      753.63      713.85    203.63 o 
   2  15   9      664.45      487.69    174.17 o 
   3  15   9      819.12      632.41    186.97 o 
   4  15   9        5.44     -169.46    136.68 o 
   5  15   9      243.58      214.83    181.57 o 
   6  15   9        6.45      -48.07    170.58 o 
   7  15   9        1.15       -7.56    183.79 o 
   8  15   9       16.45     -108.95    173.61 o 
   9  15   9      296.25      149.87    199.43 o 
  -8  16   9       12.49       61.45     87.79 o 
  -7  16   9      106.72       89.28     76.14 o 
  -6  16   9      217.93      159.29     76.02 o 
  -5  16   9       12.02       54.80     89.93 o 
  -4  16   9       13.15       73.84    109.07 o 
  -3  16   9       50.55       42.08    128.84 o 
  -2  16   9        1.71      -41.16    112.32 o 
  -1  16   9       17.50      -55.10    104.70 o 
   0  16   9       19.53      -59.82    117.20 o 
   1  16   9       42.93       58.83    157.19 o 
   2  16   9      777.10      567.71    395.29 o 
   3  16   9        0.47      -13.77    146.27 o 
   4  16   9       33.36        4.91    186.04 o 
   5  16   9        6.08     -172.33    135.78 o 
   6  16   9       31.41       66.90    188.90 o 
   7  16   9      501.44      403.21    219.01 o 
   8  16   9       64.55      104.34    201.94 o 
  -7  17   9      179.46       64.25     78.09 o 
  -6  17   9      281.48      282.19    122.42 o 
  -5  17   9       24.51       21.81    141.54 o 
  -4  17   9      233.71      169.40    136.87 o 
  -3  17   9       74.36       78.93    117.93 o 
  -2  17   9      676.96      959.35    207.17 o 
  -1  17   9        5.93      -22.82    169.71 o 
   0  17   9        0.89     -127.69    159.70 o 
   1  17   9       67.93      157.04    193.00 o 
   2  17   9      119.82       56.33    197.38 o 
   3  17   9      315.97      255.85    255.80 o 
   4  17   9        8.59       17.53    195.62 o 
   5  17   9        9.31      -41.55    148.68 o 
   6  17   9        8.36       -9.53    157.10 o 
   7  17   9        0.22      -62.35    163.49 o 
  -6  18   9      753.38     1010.94    204.63 o 
  -5  18   9       58.20       95.23    146.40 o 
  -4  18   9      529.16      345.68    222.54 o 
  -3  18   9      114.64      143.97    142.46 o 
  -2  18   9       48.42      -60.87    135.09 o 
  -1  18   9       89.40      -24.24    159.94 o 
   0  18   9       49.28       71.85    176.03 o 
   1  18   9      175.68      120.28    151.91 o 
   2  18   9      132.85      -38.93    146.66 o 
   3  18   9      534.53      388.71    189.80 o 
   4  18   9        5.40      -68.72    145.72 o 
   5  18   9      383.74      397.07    199.30 o 
  -4  19   9       19.07      132.67    127.66 o 
  -3  19   9       74.35       77.72    157.58 o 
  -2  19   9      361.56      487.75    238.89 o 
  -1  19   9      405.91      344.57    146.38 o 
   0  19   9       21.23      110.46    163.65 o 
   1  19   9       14.09       -8.28    141.25 o 
   2  19   9      533.63      773.76    260.76 o 
   3  19   9      269.85      387.60    224.28 o 
   4  19   9       58.31      -68.03    164.40 o 
  -2  20   9        7.13       46.38    134.08 o 
  -1  20   9        2.20      -70.90    128.03 o 
   0  20   9      103.64      187.35    192.80 o 
   1  20   9       23.69      -53.41    139.81 o 
 -13   0  10        9.94       72.22    160.78 o 
 -12   0  10       50.26       26.61    110.23 o 
 -11   0  10      285.37      408.21    156.60 o 
 -10   0  10      673.11      630.57    188.90 o 
  -9   0  10       63.10      141.77    114.41 o 
  -8   0  10      276.85      243.26    111.75 o 
  -7   0  10        0.53       42.19    111.75 o 
  -6   0  10     3356.29     3016.76    272.90 o 
  -5   0  10     1294.17      955.54    179.78 o 
  -4   0  10     1748.30     2026.63    215.13 o 
  -3   0  10       31.36      -28.51     99.20 o 
  -2   0  10      517.52      492.97    141.01 o 
  -1   0  10     1693.28     2485.77    242.12 o 
   0   0  10       71.20       48.27     90.84 o 
   1   0  10     1086.11     1024.80    118.17 o 
   2   0  10     4273.12     4401.86    378.58 o 
   3   0  10       78.63       37.76     54.16 o 
   4   0  10     5270.66     5755.74    258.30 o 
   5   0  10       10.30        6.26     59.61 o 
   6   0  10     7394.37     7655.19    784.75 o 
   7   0  10     4774.92     4193.58   1001.34 o 
   8   0  10      802.16      924.37    253.52 o 
   9   0  10        3.83      109.47    217.03 o 
  10   0  10       91.61       -6.08    174.08 o 
  11   0  10       19.07      348.92    276.70 o 
  12   0  10       43.60     -177.12    178.64 o 
  13   0  10       98.03      136.83    316.99 o 
 -13   1  10        0.07      -65.34     88.73 o 
 -12   1  10        1.15     -105.64     82.00 o 
 -11   1  10        0.83       11.73     85.75 o 
 -10   1  10       56.36       64.86    102.64 o 
  -9   1  10      787.52      811.52    207.72 o 
  -8   1  10      191.19      156.68     73.43 o 
  -7   1  10       58.39      111.90     63.97 o 
  -6   1  10      141.07       41.87     63.28 o 
  -5   1  10     2138.33     1569.79    163.82 o 
  -4   1  10      397.90      332.02     82.53 o 
  -3   1  10     5245.06     4343.47    843.42 o 
  -2   1  10        8.56       17.85     60.75 o 
  -1   1  10       48.69       42.90     67.66 o 
   0   1  10     1067.97     1035.74    115.30 o 
   1   1  10      730.91      651.72     86.81 o 
   2   1  10      139.03      171.46     48.69 o 
   3   1  10      932.41      803.46     65.05 o 
   4   1  10       95.59       34.13     43.96 o 
   5   1  10      467.01      361.85     62.09 o 
   6   1  10      753.38      737.46     86.31 o 
   7   1  10      625.95      706.73    126.70 o 
   8   1  10      117.39      107.61     93.18 o 
   9   1  10       15.53      -75.77    122.10 o 
  10   1  10      220.27      335.28    165.24 o 
  11   1  10        0.72       47.05    125.14 o 
  12   1  10        6.02      -36.52    191.10 o 
  13   1  10       12.78       17.56    180.15 o 
 -13   2  10       11.32       38.28     89.40 o 
 -12   2  10      187.19      203.10    127.53 o 
 -11   2  10      396.71      441.63    157.36 o 
 -10   2  10       18.05      -98.97     65.98 o 
  -9   2  10      665.88      590.83    125.29 o 
  -8   2  10       60.31       13.37     75.83 o 
  -7   2  10        1.61        6.17     53.35 o 
  -6   2  10        7.15       35.85     69.43 o 
  -5   2  10        1.16      -81.02     54.02 o 
  -4   2  10      328.10      271.79     75.68 o 
  -3   2  10     1841.84     1672.13    147.39 o 
  -2   2  10     2447.57     2315.35    162.19 o 
  -1   2  10       14.32       42.51     55.90 o 
   0   2  10     1240.39     1378.91    108.15 o 
   1   2  10       37.23        5.15     41.83 o 
   2   2  10    14016.97    14975.51    480.81 o 
   3   2  10      449.31      472.35     58.87 o 
   4   2  10     2108.18     2011.21     94.41 o 
   5   2  10      529.69      403.81     76.60 o 
   6   2  10     1740.96     1897.74    144.80 o 
   7   2  10      571.80      455.90     94.41 o 
   8   2  10       68.90       32.06     95.23 o 
   9   2  10      442.46      412.94    159.80 o 
  10   2  10       20.47      -75.74    135.29 o 
  11   2  10        0.25      -39.09    142.41 o 
  12   2  10       46.77      164.46    165.38 o 
  13   2  10       67.34      -10.48    150.15 o 
 -13   3  10       37.16      103.31    107.37 o 
 -12   3  10      236.10      368.51     99.64 o 
 -11   3  10      115.44       87.84     84.19 o 
 -10   3  10      610.81      851.00    186.17 o 
  -9   3  10     1293.11     1701.32    264.99 o 
  -8   3  10       60.38       55.68     63.54 o 
  -7   3  10      187.26      113.93     77.73 o 
  -6   3  10       53.48       20.03     50.91 o 
  -5   3  10      983.38     1137.86    130.47 o 
  -4   3  10     7883.42     8298.27    323.61 o 
  -3   3  10      477.17      450.94     95.07 o 
  -2   3  10     1572.44     1428.00    108.67 o 
  -1   3  10       58.28        5.58     71.79 o 
   0   3  10     3408.83     3747.80    143.36 o 
   1   3  10     8109.56     8859.92    254.23 o 
   2   3  10      292.35      259.80     52.54 o 
   3   3  10     3629.26     3459.98    191.68 o 
   4   3  10      554.52      505.37     74.60 o 
   5   3  10     2998.20     3128.51    273.42 o 
   6   3  10        5.34       -7.32     63.32 o 
   7   3  10        0.88      -59.97     73.31 o 
   8   3  10      129.01      138.97     89.02 o 
   9   3  10      383.60      401.83    116.84 o 
  10   3  10       68.24       68.62    127.94 o 
  11   3  10      179.54       93.72    143.34 o 
  12   3  10       19.03       17.93    165.80 o 
  13   3  10       65.55      -44.20    178.80 o 
 -13   4  10        2.04       -7.38     89.06 o 
 -12   4  10       44.90      111.70     80.98 o 
 -11   4  10        0.02       25.07     67.98 o 
 -10   4  10       46.10       27.63     68.42 o 
  -9   4  10      286.45      285.92     92.49 o 
  -8   4  10       80.51       30.07     56.16 o 
  -7   4  10        0.03      -22.38     56.77 o 
  -6   4  10      381.59      314.71     83.00 o 
  -5   4  10      160.95      120.44     57.17 o 
  -4   4  10       35.36      -14.88     46.46 o 
  -3   4  10      144.09      155.26     50.93 o 
  -2   4  10       63.75       76.71     53.15 o 
  -1   4  10      152.06       56.03     49.56 o 
   0   4  10      820.77      872.61     84.36 o 
   1   4  10     1097.34     1098.62    125.19 o 
   2   4  10       21.37       50.26     40.86 o 
   3   4  10       18.11      -66.11     44.31 o 
   4   4  10      172.23      229.37     98.86 o 
   5   4  10       47.77        9.13     82.30 o 
   6   4  10       22.14      -12.73     66.65 o 
   7   4  10      699.69      735.97    114.93 o 
   8   4  10      732.89      690.06    114.57 o 
   9   4  10        1.58       44.69     89.34 o 
  10   4  10       39.84       61.91     94.84 o 
  11   4  10       17.88      -90.29    175.42 o 
  12   4  10       42.73      -76.36    162.45 o 
  13   4  10        0.61      -90.40    272.33 o 
 -13   5  10       62.03      135.42    109.62 o 
 -12   5  10      156.15      198.61    112.58 o 
 -11   5  10      223.14      263.29    100.86 o 
 -10   5  10      251.82      272.38     85.79 o 
  -9   5  10       10.98        5.63     56.32 o 
  -8   5  10      142.65      102.06     84.11 o 
  -7   5  10      270.70      217.06     81.15 o 
  -6   5  10       15.31       40.32     60.14 o 
  -5   5  10       55.79        0.86     50.34 o 
  -4   5  10     8121.30     7280.26    249.45 o 
  -3   5  10      623.36      477.44     60.19 o 
  -2   5  10     4672.27     4195.88    334.23 o 
  -1   5  10     1438.97     1378.66     99.14 o 
   0   5  10     3802.20     4436.13    334.54 o 
   1   5  10     7470.92     7667.83    316.88 o 
   2   5  10     2312.87     2098.38    212.97 o 
   3   5  10     2957.60     3565.16    256.42 o 
   4   5  10     1298.66     1285.82    150.46 o 
   5   5  10     2153.67     2261.25    333.02 o 
   6   5  10       38.24       28.83     73.20 o 
   7   5  10       62.53      -29.08     85.11 o 
   8   5  10       26.54      -53.53     79.57 o 
   9   5  10     1370.28     1477.05    161.22 o 
  10   5  10      371.48      297.46    124.12 o 
  11   5  10      154.93      202.96    115.97 o 
  12   5  10       73.31       -2.86    191.78 o 
 -13   6  10       18.27        8.49     77.97 o 
 -12   6  10      137.27      138.14     92.21 o 
 -11   6  10      641.80      816.22    130.21 o 
 -10   6  10       48.98        3.61     58.00 o 
  -9   6  10       26.83      -44.57     70.17 o 
  -8   6  10        2.73      -28.08     62.36 o 
  -7   6  10      166.49      100.94     73.40 o 
  -6   6  10      315.47      196.59     65.84 o 
  -5   6  10      172.96       90.45     74.90 o 
  -4   6  10       14.89      -31.10     48.97 o 
  -3   6  10     3808.48     3375.80    165.53 o 
  -2   6  10     2579.97     2705.17    226.25 o 
  -1   6  10     2416.41     2337.92    219.11 o 
   0   6  10     1376.03     1108.15    103.03 o 
   1   6  10     4669.60     4085.81    386.64 o 
   2   6  10     6415.55     6957.28    683.25 o 
   3   6  10       92.95       40.23     71.03 o 
   4   6  10      127.46      170.87     87.76 o 
   5   6  10       53.85      116.94     96.02 o 
   6   6  10      574.95      596.34    123.39 o 
   7   6  10      427.31      387.61     98.32 o 
   8   6  10      295.31      152.33     84.42 o 
   9   6  10        6.47       14.63     88.38 o 
  10   6  10      367.88      375.44    105.84 o 
  11   6  10      180.03      198.03    119.06 o 
  12   6  10      207.03      171.66    184.40 o 
 -13   7  10       42.64      -56.50     77.81 o 
 -12   7  10        0.72      -15.12     72.10 o 
 -11   7  10       17.40       46.37     78.25 o 
 -10   7  10        8.11       18.01     65.98 o 
  -9   7  10        3.76      -17.10     94.34 o 
  -8   7  10       45.03      102.20     90.61 o 
  -7   7  10       35.74      -65.43     60.04 o 
  -6   7  10      732.97      691.38    104.06 o 
  -5   7  10      200.18       70.69     64.99 o 
  -4   7  10      774.05      758.15     95.31 o 
  -3   7  10        1.16       60.14     49.89 o 
  -2   7  10       71.87       25.48     41.75 o 
  -1   7  10      487.90      556.78     58.87 o 
   0   7  10      141.06       88.01     47.01 o 
   1   7  10       39.92      -11.70     84.01 o 
   2   7  10     1027.68      982.51    129.01 o 
   3   7  10     1224.53      942.51    135.25 o 
   4   7  10     1162.74     1264.58    168.13 o 
   5   7  10      737.21      789.77    149.32 o 
   6   7  10       67.32      -63.15    110.88 o 
   7   7  10       29.69       32.19     93.06 o 
   8   7  10      175.60       74.98    102.48 o 
   9   7  10      329.76      244.82    117.62 o 
  10   7  10      151.76      197.91    104.88 o 
  11   7  10        2.93        4.68    103.72 o 
  12   7  10        2.80      -91.79    135.97 o 
 -12   8  10      118.25       62.04     81.37 o 
 -11   8  10      308.26      346.04    145.35 o 
 -10   8  10      178.69      154.55     73.67 o 
  -9   8  10       12.30      -54.89     78.30 o 
  -8   8  10      428.00      212.69     83.26 o 
  -7   8  10       22.03       -3.24     61.29 o 
  -6   8  10      639.81      550.04    100.60 o 
  -5   8  10       20.09      -30.36     69.69 o 
  -4   8  10      237.20      134.03     56.74 o 
  -3   8  10     1543.00     1359.35    154.57 o 
  -2   8  10      359.73      312.25     59.09 o 
  -1   8  10      725.65      550.32     60.70 o 
   0   8  10     1095.46      922.65    108.57 o 
   1   8  10      359.15      422.26    122.47 o 
   2   8  10     4731.85     5257.84    403.39 o 
   3   8  10     1795.36     1954.75    188.34 o 
   4   8  10     2012.11     1875.13    235.49 o 
   5   8  10      461.67      295.23    112.05 o 
   6   8  10     1167.03     1107.96    176.80 o 
   7   8  10     1371.32     1570.29    203.66 o 
   8   8  10       72.76       51.25     87.80 o 
   9   8  10      337.35      237.34    107.74 o 
  10   8  10        2.90       67.61    113.74 o 
  11   8  10      186.59      123.14     96.12 o 
  12   8  10        1.61       51.44    137.70 o 
 -12   9  10        5.50       33.24     95.57 o 
 -11   9  10        3.37        1.88     73.78 o 
 -10   9  10       89.06       -0.65    102.58 o 
  -9   9  10      377.93      391.01    108.18 o 
  -8   9  10       10.56      -11.18     71.63 o 
  -7   9  10      136.15      183.39     81.21 o 
  -6   9  10      337.13      254.48     87.15 o 
  -5   9  10     3065.25     2754.39    200.56 o 
  -4   9  10      664.88      498.16    116.49 o 
  -3   9  10       32.02       30.42     53.28 o 
  -2   9  10        1.47      -42.49     44.77 o 
  -1   9  10      445.22      335.27     53.74 o 
   0   9  10        9.20      -63.09     80.84 o 
   1   9  10      510.79      495.71    105.20 o 
   2   9  10     2966.05     2881.25    316.29 o 
   3   9  10        4.14      -46.72     98.38 o 
   4   9  10        1.13     -148.22     98.82 o 
   5   9  10      509.81      582.71    153.17 o 
   6   9  10      989.08      860.62    159.50 o 
   7   9  10      172.73      163.07    126.28 o 
   8   9  10      436.87      332.61    104.65 o 
   9   9  10       55.36      -46.99     87.61 o 
  10   9  10       75.45       91.85    106.06 o 
  11   9  10       36.17      -50.34     97.56 o 
 -12  10  10       16.61       43.17     82.19 o 
 -11  10  10       23.95       72.75     87.71 o 
 -10  10  10        8.07       -7.18     82.80 o 
  -9  10  10       78.75        1.91     89.78 o 
  -8  10  10       35.71       25.59     83.08 o 
  -7  10  10      151.97      113.63     78.28 o 
  -6  10  10       35.27        7.93     65.62 o 
  -5  10  10        1.17      -30.63     67.57 o 
  -4  10  10       51.19       -1.09     48.22 o 
  -3  10  10      272.89      213.72     61.11 o 
  -2  10  10      277.81      285.60     64.99 o 
  -1  10  10       95.60       21.63     62.84 o 
   0  10  10     2530.42     2287.20    282.52 o 
   1  10  10     1014.19     1030.91    169.71 o 
   2  10  10      456.55      586.70    138.92 o 
   3  10  10        5.10      -10.35     98.01 o 
   4  10  10     2489.20     2433.16    292.55 o 
   5  10  10       79.02      -10.43    109.80 o 
   6  10  10     1684.85     1696.27    245.93 o 
   7  10  10       43.30      -20.00    120.90 o 
   8  10  10      114.96      103.40    147.92 o 
   9  10  10       61.02       36.06    106.58 o 
  10  10  10        4.37      -21.90    100.22 o 
  11  10  10        0.06      -51.11     99.76 o 
 -11  11  10        0.28       80.33     72.10 o 
 -10  11  10      183.65      171.62    104.38 o 
  -9  11  10      287.79      159.53    107.72 o 
  -8  11  10       30.71      -32.52     73.85 o 
  -7  11  10       92.95      113.61     79.48 o 
  -6  11  10       54.06       -6.50     75.01 o 
  -5  11  10     1270.99      896.68    106.37 o 
  -4  11  10      663.14      477.24     81.65 o 
  -3  11  10       50.46      -28.52     54.20 o 
  -2  11  10      114.08       86.34     71.93 o 
  -1  11  10        0.70      -11.15    104.53 o 
   0  11  10      246.93      198.76     97.72 o 
   1  11  10     1770.59     1718.37    172.56 o 
   2  11  10     1499.52     1398.76    179.40 o 
   3  11  10     3535.27     3616.33    562.84 o 
   4  11  10      316.10      194.94    123.43 o 
   5  11  10     1981.16     2056.75    282.27 o 
   6  11  10      111.29      155.49    129.57 o 
   7  11  10        9.44      -67.87    137.28 o 
   8  11  10      435.77      300.64    163.69 o 
   9  11  10        0.79      -74.44    117.87 o 
  10  11  10       57.83      -21.29    118.82 o 
 -11  12  10        8.53      -78.45    101.16 o 
 -10  12  10      191.10      242.67    108.84 o 
  -9  12  10       39.57      -12.36     79.44 o 
  -8  12  10       21.91       66.92     77.51 o 
  -7  12  10      129.82       48.42     72.85 o 
  -6  12  10        1.24      -44.92     65.92 o 
  -5  12  10       51.68      -45.93     68.69 o 
  -4  12  10      373.26      294.64     77.64 o 
  -3  12  10      258.90      129.14     61.37 o 
  -2  12  10      164.31      321.80    137.88 o 
  -1  12  10      335.64      278.00    148.36 o 
   0  12  10      787.73      748.77    247.82 o 
   1  12  10      273.83      374.11    118.35 o 
   2  12  10       72.46       44.60    112.90 o 
   3  12  10      183.31      237.38    131.82 o 
   4  12  10      101.42       30.89    123.42 o 
   5  12  10       10.13       -9.86    102.35 o 
   6  12  10        6.64      -52.88    118.95 o 
   7  12  10     1181.28     1219.85    216.07 o 
   8  12  10      406.36      446.40    223.30 o 
   9  12  10       16.08      -47.79    110.76 o 
  10  12  10        1.65       28.49    114.22 o 
 -10  13  10      147.25      175.91    117.90 o 
  -9  13  10       30.53       58.98     99.28 o 
  -8  13  10      144.29      115.63    103.12 o 
  -7  13  10        5.20      -26.41     67.83 o 
  -6  13  10       62.77      -21.60     71.61 o 
  -5  13  10        5.30      -10.90     54.35 o 
  -4  13  10       55.25       18.33     58.53 o 
  -3  13  10       29.26      -40.02     73.23 o 
  -2  13  10     1533.60     1582.45    222.36 o 
  -1  13  10      869.37      808.65    292.48 o 
   0  13  10      324.27      414.32    151.87 o 
   1  13  10     1802.84     1739.52    606.81 o 
   2  13  10       95.61      259.94    111.74 o 
   3  13  10     1995.95     2116.33    289.19 o 
   4  13  10       91.07        4.14    114.66 o 
   5  13  10      551.71      690.62    159.56 o 
   6  13  10      127.53      -64.99    131.33 o 
   7  13  10       35.44       19.76    133.90 o 
   8  13  10       21.74      -39.72    148.23 o 
   9  13  10       28.08       96.32    151.33 o 
  -9  14  10       25.80        9.76     96.59 o 
  -8  14  10       13.38       12.79     82.39 o 
  -7  14  10        0.28     -103.06     68.71 o 
  -6  14  10      154.31      130.84     74.75 o 
  -5  14  10      421.95      339.29     87.49 o 
  -4  14  10       29.58       24.56     85.70 o 
  -3  14  10     1240.11     1266.65    263.21 o 
  -2  14  10       80.34        8.06    156.19 o 
  -1  14  10     2592.82     3077.00    370.97 o 
   0  14  10      148.90      194.48    131.39 o 
   1  14  10      324.14      512.66    168.58 o 
   2  14  10      629.26      687.30    201.61 o 
   3  14  10      161.17      146.02    143.80 o 
   4  14  10      219.14      204.99    194.99 o 
   5  14  10      593.92      670.14    168.78 o 
   6  14  10        8.94      -86.00    140.68 o 
   7  14  10      161.48      163.88    145.65 o 
   8  14  10      572.92      424.42    168.27 o 
   9  14  10        6.60       70.93    181.01 o 
  -9  15  10      123.25      119.05     85.58 o 
  -8  15  10       50.19      137.45     96.02 o 
  -7  15  10       98.73       58.43     91.01 o 
  -6  15  10      226.99      156.56     76.18 o 
  -5  15  10      391.49      227.39     86.01 o 
  -4  15  10       94.85       36.10    134.06 o 
  -3  15  10       85.69       27.59    127.27 o 
  -2  15  10       36.31      -42.82    107.13 o 
  -1  15  10       23.45     -126.29    122.62 o 
   0  15  10      550.20      352.64    152.43 o 
   1  15  10        2.77       48.77    184.00 o 
   2  15  10       27.77      131.42    162.07 o 
   3  15  10      110.12       75.45    191.13 o 
   4  15  10       31.01       73.32    155.32 o 
   5  15  10       96.05      126.00    191.20 o 
   6  15  10        1.31      111.61    177.49 o 
   7  15  10       70.05       88.42    311.67 o 
   8  15  10        0.01       71.37    171.97 o 
  -8  16  10       71.11       71.40     74.63 o 
  -7  16  10       14.14      -34.76     63.90 o 
  -6  16  10      197.23      200.07    103.97 o 
  -5  16  10       91.17       25.74    109.12 o 
  -4  16  10      265.79      232.14    154.22 o 
  -3  16  10      778.57      521.74    151.49 o 
  -2  16  10      110.56       31.15    156.03 o 
  -1  16  10      874.68      877.92    318.13 o 
   0  16  10       43.04       69.44    152.37 o 
   1  16  10      168.58      126.15    164.75 o 
   2  16  10      756.87      843.00    230.81 o 
   3  16  10       82.98       53.73    161.96 o 
   4  16  10      379.09      255.60    183.56 o 
   5  16  10       61.32      -58.21    159.35 o 
   6  16  10        0.65      -57.69    174.59 o 
   7  16  10      158.68      -59.83    197.20 o 
  -7  17  10      132.27      171.40    123.15 o 
  -6  17  10        4.01       12.86    114.11 o 
  -5  17  10      555.25      352.91    142.82 o 
  -4  17  10       19.56       79.30    107.02 o 
  -3  17  10       13.72      139.06    133.52 o 
  -2  17  10        8.97       -5.14    134.78 o 
  -1  17  10       43.77     -105.59    142.28 o 
   0  17  10      223.04       82.26    179.20 o 
   1  17  10       87.86       -3.23    188.39 o 
   2  17  10      106.57     -104.53    183.04 o 
   3  17  10        2.25      -40.29    174.04 o 
   4  17  10       64.78       13.17    179.22 o 
   5  17  10       80.57       15.42    179.62 o 
   6  17  10      135.61       46.07    194.78 o 
  -5  18  10       33.46      187.42    120.02 o 
  -4  18  10       37.67       10.49    104.84 o 
  -3  18  10        0.31     -123.20    113.18 o 
  -2  18  10       78.70       98.96    363.17 o 
  -1  18  10      254.38      297.86    150.86 o 
   0  18  10      309.20      246.99    171.47 o 
   1  18  10        6.39      -25.96    129.14 o 
   2  18  10       16.84       61.42    175.54 o 
   3  18  10      125.34       14.28    155.00 o 
   4  18  10      209.73       -5.46    162.43 o 
   5  18  10       13.47      -43.06    158.80 o 
  -3  19  10      289.05      169.26    185.67 o 
  -2  19  10       47.38      -93.87    139.19 o 
  -1  19  10       11.23      -26.84    138.57 o 
   0  19  10        3.82      -47.61    177.68 o 
   1  19  10       36.60       89.24    206.96 o 
   2  19  10       31.24      -77.70    176.20 o 
   3  19  10      322.78      355.73    214.24 o 
 -13   1  11       19.49       63.23     99.24 o 
 -12   1  11      149.81      278.47    127.98 o 
 -11   1  11       27.63     -115.07     76.71 o 
 -10   1  11      364.31      279.79    105.88 o 
  -9   1  11      917.74     1084.93    142.38 o 
  -8   1  11      407.29      313.83     98.89 o 
  -7   1  11       11.55      -16.32     53.95 o 
  -6   1  11     1458.58     1306.00    143.89 o 
  -5   1  11     3436.75     3201.55    203.90 o 
  -4   1  11      608.37      558.29     99.29 o 
  -3   1  11      118.77      159.11     82.08 o 
  -2   1  11      531.04      600.07    102.52 o 
  -1   1  11      751.45      725.74    112.56 o 
   0   1  11     1065.06     1010.12    121.55 o 
   1   1  11    10055.14    11827.64    708.75 o 
   2   1  11      187.23       89.34     50.73 o 
   3   1  11     8181.04     8852.89    395.84 o 
   4   1  11      202.53       88.84     47.53 o 
   5   1  11     5655.62     5690.08    419.67 o 
   6   1  11     1047.96      939.44    108.51 o 
   7   1  11     3612.62     3657.83    502.64 o 
   8   1  11      370.95      360.47    147.79 o 
   9   1  11      196.87      204.57    130.11 o 
  10   1  11       19.05       53.11    144.55 o 
  11   1  11       15.26     -124.60    155.27 o 
  12   1  11       24.92      -83.55    184.44 o 
 -13   2  11        7.61       -9.70    148.61 o 
 -12   2  11        7.58      -48.35     70.11 o 
 -11   2  11      131.61       38.36     86.37 o 
 -10   2  11        7.22       -3.67     64.38 o 
  -9   2  11      378.61      256.70    124.67 o 
  -8   2  11      517.75      337.14    128.09 o 
  -7   2  11        2.84        1.94     60.44 o 
  -6   2  11     1713.74     1534.60    161.11 o 
  -5   2  11      257.63      201.41     84.26 o 
  -4   2  11     1287.94     1284.46    198.79 o 
  -3   2  11      339.59      256.50    107.94 o 
  -2   2  11        3.62      -21.83     55.52 o 
  -1   2  11     1591.20     1776.77    228.05 o 
   0   2  11      710.14      614.72     88.91 o 
   1   2  11      559.07      428.04     70.55 o 
   2   2  11     6674.79     7625.96    210.63 o 
   3   2  11      156.22      108.11     45.83 o 
   4   2  11     1893.68     1687.80    106.55 o 
   5   2  11      502.73      325.15     81.32 o 
   6   2  11     2103.16     1869.75    147.71 o 
   7   2  11     2491.15     2202.11    188.13 o 
   8   2  11       40.14       52.77     89.40 o 
   9   2  11       22.06      -80.37    102.56 o 
  10   2  11      113.84     -105.28    105.23 o 
  11   2  11      309.21      235.90    176.16 o 
  12   2  11        0.77     -127.37    150.98 o 
 -13   3  11       43.74        1.22    110.24 o 
 -12   3  11      114.89       10.32     93.50 o 
 -11   3  11       24.27      -31.21     69.47 o 
 -10   3  11       82.94       97.86     99.03 o 
  -9   3  11        0.07      -41.89     74.76 o 
  -8   3  11      683.68      935.33    131.34 o 
  -7   3  11        3.68      -17.23     64.71 o 
  -6   3  11       24.08       16.97     61.61 o 
  -5   3  11      101.89      -45.65     65.40 o 
  -4   3  11       35.13       25.34     63.68 o 
  -3   3  11      163.36      103.29     73.12 o 
  -2   3  11      421.78      440.35     73.69 o 
  -1   3  11      760.32      732.42     90.22 o 
   0   3  11      446.79      377.98     69.94 o 
   1   3  11     2079.54     2801.01    136.98 o 
   2   3  11       65.32      104.43     46.87 o 
   3   3  11      204.63      100.21     57.16 o 
   4   3  11      269.55      186.64     85.81 o 
   5   3  11      565.29      452.43     90.32 o 
   6   3  11      178.67      240.00     84.65 o 
   7   3  11       49.19       89.66     88.51 o 
   8   3  11        3.11       26.77     88.54 o 
   9   3  11       21.55       15.99    110.22 o 
  10   3  11       16.40       40.21    124.40 o 
  11   3  11       36.56       38.38    143.81 o 
  12   3  11       20.05       58.23    145.76 o 
 -13   4  11       39.81       67.68     90.40 o 
 -12   4  11      132.78      164.03     91.40 o 
 -11   4  11      435.75      619.01    115.88 o 
 -10   4  11        0.60      -15.61     68.44 o 
  -9   4  11      515.25      680.14    148.31 o 
  -8   4  11        2.64       -2.82     59.63 o 
  -7   4  11       21.07      -68.53     49.29 o 
  -6   4  11       42.81       15.12     58.15 o 
  -5   4  11     1347.27     1380.60    154.04 o 
  -4   4  11     1739.89     1583.76    158.26 o 
  -3   4  11     3345.15     3715.51    167.07 o 
  -2   4  11     1000.18     1036.35    102.14 o 
  -1   4  11     1838.42     1772.28    119.97 o 
   0   4  11     2600.55     2809.72    135.82 o 
   1   4  11     7683.02     8146.82    623.00 o 
   2   4  11     5244.94     5916.39    397.10 o 
   3   4  11      467.04      462.97    105.84 o 
   4   4  11      101.10       36.48     74.65 o 
   5   4  11      663.02      655.31    114.30 o 
   6   4  11      327.12      317.94     87.12 o 
   7   4  11     2521.42     2397.47    175.68 o 
   8   4  11      271.39      205.72     89.48 o 
   9   4  11      480.08      346.27    124.54 o 
  10   4  11       32.09       79.24    141.39 o 
  11   4  11      621.97      636.10    198.03 o 
  12   4  11      287.47      373.36    174.77 o 
 -13   5  11        0.27       35.24     99.40 o 
 -12   5  11        4.32     -101.02     71.58 o 
 -11   5  11      111.03      132.85     79.35 o 
 -10   5  11      168.98      194.59     93.67 o 
  -9   5  11      223.01      163.50     76.71 o 
  -8   5  11      145.82      131.89     72.52 o 
  -7   5  11       79.18       87.29     67.95 o 
  -6   5  11        5.37       30.81     62.61 o 
  -5   5  11      341.93      358.97     86.38 o 
  -4   5  11     1083.00      828.72     98.36 o 
  -3   5  11       25.36       -0.93     62.35 o 
  -2   5  11     2617.61     2634.07    266.69 o 
  -1   5  11      120.36       75.21     56.50 o 
   0   5  11     4555.99     5085.26    278.40 o 
   1   5  11      440.91      278.09     64.00 o 
   2   5  11      237.87      247.72     91.96 o 
   3   5  11       28.15      -16.17     71.37 o 
   4   5  11      251.83      128.00     86.47 o 
   5   5  11       79.47       58.85     82.71 o 
   6   5  11      183.61       84.48     79.43 o 
   7   5  11     1120.18      999.85    126.97 o 
   8   5  11        1.20       10.67     87.24 o 
   9   5  11      299.00      246.17     92.73 o 
  10   5  11      130.76       80.19    129.47 o 
  11   5  11        0.75      169.07    167.95 o 
  12   5  11       25.41      -65.13    136.52 o 
 -12   6  11        3.08       18.52     70.92 o 
 -11   6  11      158.59      294.42    104.57 o 
 -10   6  11       39.10      103.19     81.16 o 
  -9   6  11       67.25       17.01     62.12 o 
  -8   6  11      146.86      101.18     77.20 o 
  -7   6  11      178.32      226.39     82.04 o 
  -6   6  11        7.26       -4.55     52.37 o 
  -5   6  11        3.99        5.57     60.06 o 
  -4   6  11      400.65      290.39     76.67 o 
  -3   6  11      171.36      102.76     60.26 o 
  -2   6  11      334.85      287.84     63.49 o 
  -1   6  11      863.09      810.61     87.14 o 
   0   6  11     3137.99     3150.42    291.90 o 
   1   6  11        9.09      -17.58     76.37 o 
   2   6  11     1456.07     1504.06    165.81 o 
   3   6  11        2.40      -26.82     66.18 o 
   4   6  11      671.25      887.46    137.64 o 
   5   6  11       83.02       82.91     95.79 o 
   6   6  11        3.07      -92.29    110.38 o 
   7   6  11     1138.95     1097.16    135.32 o 
   8   6  11      128.58      120.59     88.96 o 
   9   6  11      780.73      788.72    134.59 o 
  10   6  11        0.45       -9.26     91.17 o 
  11   6  11       21.79       10.11    131.39 o 
  12   6  11       20.95       24.06    134.45 o 
 -12   7  11       17.11       44.85     80.08 o 
 -11   7  11       75.58       60.70     80.24 o 
 -10   7  11      739.64      821.60    122.50 o 
  -9   7  11      459.06      521.84    114.41 o 
  -8   7  11      553.29      497.50    101.57 o 
  -7   7  11      258.42      198.44     71.21 o 
  -6   7  11       93.96       75.09     59.73 o 
  -5   7  11      278.55      197.68     69.83 o 
  -4   7  11     1217.47     1126.19    115.83 o 
  -3   7  11      204.65      178.04     66.51 o 
  -2   7  11       92.85       17.12     44.10 o 
  -1   7  11      500.55      540.73     83.39 o 
   0   7  11     3004.00     3259.43    227.50 o 
   1   7  11     3273.64     3551.07    209.55 o 
   2   7  11       33.90      -10.50     78.14 o 
   3   7  11     2261.91     2197.09    190.36 o 
   4   7  11       52.70       44.44    100.19 o 
   5   7  11     1520.84     1540.49    178.46 o 
   6   7  11     1113.82     1109.93    169.04 o 
   7   7  11        9.78       33.27     86.46 o 
   8   7  11     1165.80     1255.75    154.66 o 
   9   7  11       62.01       39.92    100.22 o 
  10   7  11      257.23      116.48     94.76 o 
  11   7  11        8.42      -86.46    103.21 o 
 -12   8  11       28.48       -5.07     93.40 o 
 -11   8  11       38.11       65.51     69.01 o 
 -10   8  11        4.51       47.16     78.85 o 
  -9   8  11       41.84      -56.01     63.08 o 
  -8   8  11      141.73       54.20     85.15 o 
  -7   8  11       21.96       35.08     76.02 o 
  -6   8  11       62.12      -12.12     68.87 o 
  -5   8  11       94.63       85.52     64.44 o 
  -4   8  11      337.49      254.17     64.27 o 
  -3   8  11      391.52      279.39     67.13 o 
  -2   8  11      275.71      216.36     56.32 o 
  -1   8  11       46.60        1.34     36.87 o 
   0   8  11      266.93      239.55     93.41 o 
   1   8  11      148.02       45.80     84.46 o 
   2   8  11      132.05       74.09     89.93 o 
   3   8  11      195.84      246.66    128.51 o 
   4   8  11      203.33      169.81     99.22 o 
   5   8  11       70.60      -20.09    102.93 o 
   6   8  11      493.58      420.36    129.11 o 
   7   8  11        6.16       52.43    140.52 o 
   8   8  11        8.09      -25.32     99.90 o 
   9   8  11       19.27      -61.22     84.17 o 
  10   8  11       43.06       24.66     92.55 o 
  11   8  11        9.45      -52.68    125.52 o 
 -12   9  11       24.34       44.77    100.41 o 
 -11   9  11        8.43       23.71     72.89 o 
 -10   9  11      306.77      378.56    121.41 o 
  -9   9  11      296.81      351.65    122.34 o 
  -8   9  11      214.48      210.84    100.71 o 
  -7   9  11      182.30      228.75     82.69 o 
  -6   9  11      407.31      345.15     86.73 o 
  -5   9  11       56.77       35.03     73.25 o 
  -4   9  11      408.43      326.14     73.07 o 
  -3   9  11       21.94      -22.38     49.54 o 
  -2   9  11      100.63       55.42     49.91 o 
  -1   9  11       64.96       11.55     75.93 o 
   0   9  11       85.97       51.99     75.78 o 
   1   9  11     2620.08     2412.13    218.61 o 
   2   9  11       23.31       -4.38     94.69 o 
   3   9  11     2658.68     2526.95    218.69 o 
   4   9  11       71.67     -139.55     93.03 o 
   5   9  11     1890.09     1879.71    204.29 o 
   6   9  11     1105.86     1013.95    263.42 o 
   7   9  11      428.31      503.82    147.00 o 
   8   9  11      490.83      528.60    141.84 o 
   9   9  11      380.84      454.41    129.92 o 
  10   9  11       82.57       55.88    108.63 o 
  11   9  11       80.92      -21.75    102.80 o 
 -11  10  11      228.35      262.72    107.88 o 
 -10  10  11      217.68      319.84    116.51 o 
  -9  10  11      127.00      279.39    105.64 o 
  -8  10  11      370.46      363.72    104.06 o 
  -7  10  11       89.27      135.24     89.59 o 
  -6  10  11      536.65      386.90     97.02 o 
  -5  10  11      342.86      192.97     84.83 o 
  -4  10  11     1048.34     1039.00    102.96 o 
  -3  10  11       11.87      -38.46     58.37 o 
  -2  10  11        0.04      -66.89     59.62 o 
  -1  10  11      614.33      614.19    174.46 o 
   0  10  11        3.59      -22.23     88.01 o 
   1  10  11        5.13      -23.87     83.39 o 
   2  10  11     5258.93     4887.06    310.93 o 
   3  10  11       34.19      -58.63    100.28 o 
   4  10  11      566.46      436.06    128.73 o 
   5  10  11       10.36       -8.57    122.17 o 
   6  10  11     1533.99     1816.36    213.86 o 
   7  10  11     1808.45     1879.93    222.31 o 
   8  10  11      184.87      119.64    144.45 o 
   9  10  11        6.92      -46.03    104.95 o 
  10  10  11       59.94      127.09    115.88 o 
 -11  11  11        1.54        9.84     73.00 o 
 -10  11  11        1.51      -32.04     75.85 o 
  -9  11  11       94.42       38.45     88.45 o 
  -8  11  11      160.37      255.91     91.53 o 
  -7  11  11       32.86      -31.75     78.45 o 
  -6  11  11       94.74       23.00     76.26 o 
  -5  11  11      334.06      344.49     84.07 o 
  -4  11  11       10.46       15.74     47.57 o 
  -3  11  11       73.66      -35.54     55.44 o 
  -2  11  11     1427.33     1486.40    274.99 o 
  -1  11  11     1081.87     1174.46    385.22 o 
   0  11  11       74.37       56.69    117.69 o 
   1  11  11      205.28      152.10    102.59 o 
   2  11  11        0.12     -121.43     90.78 o 
   3  11  11      346.71      365.15    119.50 o 
   4  11  11      153.04       54.21    126.49 o 
   5  11  11      263.99      138.47    129.68 o 
   6  11  11      176.58      115.32    154.13 o 
   7  11  11      351.51      177.85    128.03 o 
   8  11  11        9.25       14.42    145.99 o 
   9  11  11       61.38       -5.84    114.70 o 
  10  11  11        0.02      -53.88    112.34 o 
 -10  12  11        0.25       24.09     83.60 o 
  -9  12  11       94.63      143.41     98.04 o 
  -8  12  11       30.97       19.23     83.28 o 
  -7  12  11        8.62      -48.16     78.46 o 
  -6  12  11      369.87      261.90     89.90 o 
  -5  12  11      100.03       73.53     66.27 o 
  -4  12  11        3.70      -18.40     63.52 o 
  -3  12  11      402.56      311.12     96.67 o 
  -2  12  11        0.49      -20.85    118.13 o 
  -1  12  11      458.98      360.96    149.53 o 
   0  12  11      505.35      492.59    148.55 o 
   1  12  11        3.23       81.01    105.86 o 
   2  12  11     2949.72     2572.91    331.18 o 
   3  12  11      872.78      764.87    167.28 o 
   4  12  11      818.04      928.92    175.53 o 
   5  12  11        1.90        9.67    114.33 o 
   6  12  11      111.15       91.94    128.16 o 
   7  12  11      594.13      428.53    186.68 o 
   8  12  11        8.29      -92.48    152.13 o 
   9  12  11       58.85      -24.99    114.93 o 
 -10  13  11       62.26       16.05    116.97 o 
  -9  13  11       51.62      122.07     97.02 o 
  -8  13  11      147.97       85.75     87.20 o 
  -7  13  11        0.68      -73.10     71.14 o 
  -6  13  11       81.02       26.55     64.30 o 
  -5  13  11      951.26      678.76    137.81 o 
  -4  13  11     1083.23     1037.14    186.28 o 
  -3  13  11        4.64       -4.34    105.94 o 
  -2  13  11      186.99      173.23    136.08 o 
  -1  13  11      323.17      526.50    183.58 o 
   0  13  11     1256.69     1023.37    195.16 o 
   1  13  11        1.46       36.94    220.45 o 
   2  13  11      271.31      185.79    119.59 o 
   3  13  11       41.50      -29.66    103.31 o 
   4  13  11       40.81      107.72    126.01 o 
   5  13  11      160.49       58.47    118.20 o 
   6  13  11      155.59      190.19    125.57 o 
   7  13  11      114.24       73.58    140.92 o 
   8  13  11      396.66      455.65    185.18 o 
   9  13  11      375.93      306.93    124.67 o 
  -9  14  11       65.81      141.12    103.75 o 
  -8  14  11       11.08       56.05     82.02 o 
  -7  14  11        3.04       -4.36     64.73 o 
  -6  14  11        2.99      -51.02     62.29 o 
  -5  14  11       42.53       32.22    107.17 o 
  -4  14  11       42.71       64.27    106.23 o 
  -3  14  11       10.71       60.01    108.45 o 
  -2  14  11       86.01       10.58    116.42 o 
  -1  14  11       39.95      164.78    132.34 o 
   0  14  11      686.86      677.46    291.15 o 
   1  14  11        1.16      -60.01    132.22 o 
   2  14  11      225.14      172.27    191.50 o 
   3  14  11      167.52      200.78    122.11 o 
   4  14  11      420.68      376.97    146.53 o 
   5  14  11        3.61     -103.06    114.02 o 
   6  14  11       33.40       76.83    169.51 o 
   7  14  11       32.05       19.65    132.75 o 
   8  14  11      151.28       90.08    177.21 o 
  -8  15  11       25.00       56.71     72.74 o 
  -7  15  11       26.86       34.77     77.06 o 
  -6  15  11      135.48      144.05     88.20 o 
  -5  15  11      310.99      456.63    144.46 o 
  -4  15  11      693.86      729.78    177.06 o 
  -3  15  11       29.26       64.11    133.70 o 
  -2  15  11      758.84      713.16    282.98 o 
  -1  15  11       36.26       23.34    161.35 o 
   0  15  11     1118.34     1029.44    224.02 o 
   1  15  11      316.47      183.89    156.49 o 
   2  15  11      375.83      422.06    305.02 o 
   3  15  11      147.33      -47.21    152.12 o 
   4  15  11       41.00        3.78    143.89 o 
   5  15  11        1.48      -34.23    152.91 o 
   6  15  11       49.96       83.79    173.60 o 
   7  15  11       35.79      -57.51    168.92 o 
  -7  16  11       10.45      -34.74     96.89 o 
  -6  16  11       27.76       66.19    115.98 o 
  -5  16  11       84.81       -4.74    110.31 o 
  -4  16  11        1.23       59.58    133.75 o 
  -3  16  11      387.28       67.51    134.74 o 
  -2  16  11       83.95       49.85    123.86 o 
  -1  16  11       88.55      110.79    179.63 o 
   0  16  11      232.78      485.98    217.22 o 
   1  16  11      239.70      337.04    179.63 o 
   2  16  11        0.74      181.73    174.84 o 
   3  16  11       11.16       42.12    144.09 o 
   4  16  11      105.79       16.11    207.25 o 
   5  16  11      163.63      121.51    257.32 o 
   6  16  11        3.65       26.45    158.65 o 
  -6  17  11       27.60       58.39    114.05 o 
  -5  17  11      146.55      -37.24    132.05 o 
  -4  17  11        2.87       73.31    145.35 o 
  -3  17  11       61.00      -33.16    127.48 o 
  -2  17  11      122.03       79.25    135.05 o 
  -1  17  11      281.91      239.22    166.26 o 
   0  17  11        6.62     -112.17    210.57 o 
   1  17  11       87.68      -54.36    182.02 o 
   2  17  11        0.62     -129.84    155.06 o 
   3  17  11      264.53       10.31    209.02 o 
   4  17  11      248.60      422.96    242.08 o 
   5  17  11      129.90      165.11    290.96 o 
  -4  18  11       89.08        6.15    137.25 o 
  -3  18  11        6.33       86.03    163.94 o 
  -2  18  11       12.33      185.28    164.66 o 
  -1  18  11       45.67      134.36    153.90 o 
   0  18  11        0.61       20.34    153.19 o 
   1  18  11        1.90     -170.35    151.59 o 
   2  18  11      308.67       64.64    183.93 o 
   3  18  11      125.76       77.06    165.08 o 
   4  18  11      389.12      222.34    173.14 o 
  -2  19  11        4.92      105.00    153.35 o 
  -1  19  11       99.16       13.94    147.73 o 
   0  19  11        4.48      -75.91    180.82 o 
   1  19  11        6.45      -13.37    159.51 o 
 -13   0  12       61.90       61.19    114.03 o 
 -12   0  12        0.21       63.85    113.65 o 
 -11   0  12      644.23      809.21    208.29 o 
 -10   0  12      208.26      116.69    138.35 o 
  -9   0  12     1082.13      995.83    197.65 o 
  -8   0  12     1807.43     1953.65    279.36 o 
  -7   0  12      411.51      408.21    161.16 o 
  -6   0  12      391.09      430.26    156.98 o 
  -4   0  12       91.72      369.83    148.23 o 
  -3   0  12     1030.32     1347.03    215.51 o 
  -2   0  12      261.87      170.66    110.23 o 
  -1   0  12        5.58      -47.13    105.28 o 
   0   0  12     2579.70     3582.33    322.31 o 
   1   0  12      190.91      108.80     91.38 o 
   2   0  12    12097.77    13579.61   1021.88 o 
   3   0  12      982.08      971.61    110.29 o 
   4   0  12     5147.28     4993.28    414.98 o 
   5   0  12      790.50      878.70    205.63 o 
   6   0  12     7498.59     5090.14    463.71 o 
   7   0  12     2383.99     2006.48    327.26 o 
   8   0  12      298.03      383.13    231.85 o 
   9   0  12       56.99       89.32    168.00 o 
  10   0  12      253.45      132.27    237.94 o 
  11   0  12      147.33      135.69    200.31 o 
  12   0  12        1.06     -185.10    163.82 o 
 -13   1  12       18.51       51.54     94.65 o 
 -12   1  12        8.05      205.07    121.37 o 
 -11   1  12        5.32     -105.88     75.05 o 
 -10   1  12       55.78       41.91     69.57 o 
  -9   1  12      225.52      208.76     88.09 o 
  -8   1  12       53.76        8.41     72.00 o 
  -7   1  12      106.12       82.43     71.14 o 
  -6   1  12      452.62      328.46     95.00 o 
  -5   1  12      501.91      332.95     94.23 o 
  -4   1  12       35.06       31.93     88.56 o 
  -3   1  12       37.23       28.76     63.05 o 
  -2   1  12       12.35      -13.20     78.43 o 
  -1   1  12      327.28      353.73     92.13 o 
   0   1  12       23.63       -2.57     67.23 o 
   1   1  12      628.96      686.03     90.45 o 
   2   1  12      495.46      451.45     64.90 o 
   3   1  12      998.24      965.18     76.93 o 
   4   1  12      350.04      278.40     70.41 o 
   5   1  12      546.44      598.86    100.43 o 
   6   1  12      700.28      554.15    115.70 o 
   7   1  12      449.27      476.19    155.54 o 
   8   1  12      509.15      510.06    166.36 o 
   9   1  12      108.55      -30.73    108.21 o 
  10   1  12       14.31       -7.78    115.20 o 
  11   1  12      199.18      170.79    187.70 o 
  12   1  12        3.46       64.18    194.85 o 
 -13   2  12       54.47      110.82     92.31 o 
 -12   2  12       11.74       -0.53     74.50 o 
 -11   2  12      257.68      351.29    102.27 o 
 -10   2  12        0.22       23.84     71.35 o 
  -9   2  12      393.05      339.64    101.32 o 
  -8   2  12      288.32      442.82     99.72 o 
  -7   2  12        5.83      -48.83     55.15 o 
  -6   2  12       18.46       17.07     75.32 o 
  -5   2  12     1055.71      946.37    130.33 o 
  -4   2  12      357.81      225.05     82.65 o 
  -3   2  12       97.53       43.85     74.12 o 
  -2   2  12      360.36      322.05     79.72 o 
  -1   2  12     1531.34     1535.47    145.00 o 
   0   2  12      441.30      511.25     85.81 o 
   1   2  12     1328.95     1422.38    106.21 o 
   2   2  12     3143.82     3838.96    144.63 o 
   3   2  12       75.75       52.05     58.20 o 
   4   2  12     1858.30     1922.91    139.38 o 
   5   2  12      162.07       91.01     68.12 o 
   6   2  12     1649.84     1457.06    163.79 o 
   7   2  12      651.29      619.61    125.64 o 
   8   2  12       90.77       27.40    132.23 o 
   9   2  12        4.44      -70.93    124.35 o 
  10   2  12       23.31       -4.75    119.29 o 
  11   2  12      456.07      338.51    161.73 o 
  12   2  12       54.97      -80.77    160.41 o 
 -13   3  12        2.37       -7.90     91.19 o 
 -12   3  12      105.53      147.82     95.11 o 
 -11   3  12       25.49      -35.25     79.81 o 
 -10   3  12      261.93      229.10    100.47 o 
  -9   3  12      251.77      153.76    103.38 o 
  -8   3  12       12.53       33.97     92.80 o 
  -7   3  12      223.69      252.76     93.01 o 
  -6   3  12       90.40      -12.94     78.46 o 
  -5   3  12     1495.91     1423.25    161.80 o 
  -4   3  12     1359.59     1662.46    178.07 o 
  -3   3  12      109.07       25.01     73.60 o 
  -2   3  12      948.84     1064.67    106.41 o 
  -1   3  12        5.41        2.89     53.59 o 
   0   3  12     3716.66     4125.22    169.09 o 
   1   3  12     2187.05     2640.33    163.54 o 
   2   3  12        3.63        7.37     56.13 o 
   3   3  12      304.93      305.19     91.56 o 
   4   3  12        2.36       -3.45     83.99 o 
   5   3  12      261.82      200.51     82.39 o 
   6   3  12     1481.96     1250.87    132.22 o 
   7   3  12      386.43      447.21    130.08 o 
   8   3  12     2866.03     2436.03    255.54 o 
   9   3  12       20.93       43.64    113.09 o 
  10   3  12      259.56      202.51    155.05 o 
  11   3  12        1.88        1.44    180.65 o 
  12   3  12      126.81        8.06    180.35 o 
 -12   4  12        0.31      -45.54     67.22 o 
 -11   4  12        6.58       19.30     74.30 o 
 -10   4  12        0.01       50.06     84.93 o 
  -9   4  12       42.79       30.61     67.50 o 
  -8   4  12        0.05      -39.79     60.43 o 
  -7   4  12      192.74      177.50    108.30 o 
  -6   4  12      210.05      151.93     78.18 o 
  -5   4  12        5.23       51.54     63.77 o 
  -4   4  12        0.58      -32.12     79.00 o 
  -3   4  12      256.45      280.43     70.91 o 
  -2   4  12      305.59      223.70     63.01 o 
  -1   4  12      295.04      296.12     69.93 o 
   0   4  12     1236.82     1294.79    102.41 o 
   1   4  12      326.58      308.54     63.38 o 
   2   4  12        2.68      -13.90     49.38 o 
   3   4  12      798.55     1027.34    130.73 o 
   4   4  12      293.07      283.13     98.83 o 
   5   4  12      325.67      301.12    106.18 o 
   6   4  12        0.18       57.30     75.31 o 
   7   4  12      481.24      461.54    109.19 o 
   8   4  12       49.63       29.45     89.31 o 
   9   4  12       35.61      127.31    122.13 o 
  10   4  12      103.11      -15.42    171.23 o 
  11   4  12       26.78      -76.78    148.69 o 
  12   4  12       14.12     -169.64    157.34 o 
 -12   5  12      107.71      260.73     90.64 o 
 -11   5  12       79.86       85.36    124.21 o 
 -10   5  12      553.22      762.29    121.25 o 
  -9   5  12      240.07      147.82     76.29 o 
  -8   5  12       19.29      -27.30     70.09 o 
  -7   5  12      603.44      597.57    103.74 o 
  -6   5  12       39.84       28.96     65.48 o 
  -5   5  12      230.94      246.74     89.22 o 
  -4   5  12      138.92       93.32     84.91 o 
  -3   5  12        8.84      -59.25     66.21 o 
  -2   5  12      406.93      470.48     78.97 o 
  -1   5  12      172.50      144.40     54.91 o 
   0   5  12     1775.78     1899.04    189.22 o 
   1   5  12     1297.07     1323.26    208.25 o 
   2   5  12      918.41      651.26    113.69 o 
   3   5  12      240.49      176.79     86.39 o 
   4   5  12        6.07       14.31     78.69 o 
   5   5  12       48.28       26.24     82.51 o 
   6   5  12     4148.02     3312.68    445.74 o 
   7   5  12       60.98       47.70     78.98 o 
   8   5  12     1505.89     1410.42    152.42 o 
   9   5  12       90.06       72.55     99.58 o 
  10   5  12       46.20       80.06    149.92 o 
  11   5  12       31.19      -30.93    119.91 o 
 -12   6  12       26.55        0.46     74.47 o 
 -11   6  12      243.92      210.44     94.87 o 
 -10   6  12       16.77      -44.94     65.76 o 
  -9   6  12       41.63       37.20    105.89 o 
  -8   6  12       26.38       23.48     80.58 o 
  -7   6  12        0.51      -94.38     66.75 o 
  -6   6  12      135.81       33.74     58.13 o 
  -5   6  12      286.76      205.06     70.70 o 
  -4   6  12       86.06      119.95     72.17 o 
  -3   6  12     3292.95     3336.65    223.60 o 
  -2   6  12      462.28      489.15    105.60 o 
  -1   6  12     1262.93     1123.40     92.52 o 
   0   6  12      104.18      130.68     56.91 o 
   1   6  12      362.56      495.67    108.18 o 
   2   6  12     1765.90     2008.51    168.19 o 
   3   6  12      149.07       85.93     94.91 o 
   4   6  12     1370.68     1371.53    169.75 o 
   5   6  12      445.34      496.60    119.18 o 
   6   6  12       22.27      -53.32     84.96 o 
   7   6  12     1168.59     1082.07    138.89 o 
   8   6  12        0.54       69.36     86.89 o 
   9   6  12      138.69      115.73    107.77 o 
  10   6  12       12.73      -97.02    105.91 o 
  11   6  12       80.52      -44.96    148.23 o 
 -12   7  12        6.74       33.33     96.81 o 
 -11   7  12        0.05       20.13     78.05 o 
 -10   7  12       76.30      157.49     79.85 o 
  -9   7  12       48.08       61.74     81.32 o 
  -8   7  12       81.14        0.87     80.88 o 
  -7   7  12      232.03      218.91     89.96 o 
  -6   7  12      495.78      534.48    100.73 o 
  -5   7  12       19.27      -38.49     53.24 o 
  -4   7  12      509.86      322.82     74.09 o 
  -3   7  12      427.92      475.26     83.03 o 
  -2   7  12       65.56       94.62     76.33 o 
  -1   7  12        5.94        9.79     44.91 o 
   0   7  12     1369.63     1555.51    178.50 o 
   1   7  12      261.78      142.49    101.87 o 
   2   7  12       84.24       27.47     98.38 o 
   3   7  12      114.79      109.29    100.59 o 
   4   7  12     1638.99     1317.11    160.71 o 
   5   7  12      258.71      184.94    106.89 o 
   6   7  12     1132.31      988.87    198.11 o 
   7   7  12      126.83       19.23     88.15 o 
   8   7  12       81.11       95.75    112.56 o 
   9   7  12      389.93      373.63    126.64 o 
  10   7  12       54.03      -45.79    105.83 o 
  11   7  12       14.85      -24.19    126.37 o 
 -12   8  12       13.05       32.62     94.30 o 
 -11   8  12      308.74      369.16    107.15 o 
 -10   8  12      166.94      247.97     86.67 o 
  -9   8  12      453.54      586.93    119.78 o 
  -8   8  12      199.37      280.28     87.93 o 
  -7   8  12     1245.19     1258.24    135.11 o 
  -6   8  12     1171.29     1074.82    127.14 o 
  -5   8  12      288.38      160.47     76.70 o 
  -4   8  12      865.61      828.98    144.05 o 
  -3   8  12        7.86      -43.09     55.91 o 
  -2   8  12        3.39      -61.42     53.53 o 
  -1   8  12       21.90      -39.31     94.07 o 
   0   8  12      824.42      659.82    121.41 o 
   1   8  12      227.57      236.97     97.20 o 
   2   8  12     4855.34     5318.54    638.41 o 
   3   8  12     1016.11      901.81    159.72 o 
   4   8  12      385.56      300.32    125.59 o 
   5   8  12      714.08      782.08    172.21 o 
   6   8  12     2784.97     2520.16    222.02 o 
   7   8  12     1960.29     1975.82    248.76 o 
   8   8  12      459.82      392.42    120.18 o 
   9   8  12       59.68       82.83    107.18 o 
  10   8  12       28.31       66.24     99.15 o 
  11   8  12       18.01        9.66    125.20 o 
 -11   9  12        1.47      -64.78     67.74 o 
 -10   9  12      181.88      227.81    100.04 o 
  -9   9  12      411.36      533.80    114.51 o 
  -8   9  12       42.82        8.89     68.00 o 
  -7   9  12      148.71      156.78     74.78 o 
  -6   9  12       67.99      -25.38     58.79 o 
  -5   9  12      873.05      881.27    116.83 o 
  -4   9  12      153.79       59.83     59.80 o 
  -3   9  12        9.33        1.98     69.12 o 
  -2   9  12      649.98      398.08     98.83 o 
  -1   9  12       32.21     -107.57    122.29 o 
   0   9  12     2115.93     1827.17    168.07 o 
   1   9  12      778.91     1055.65    144.19 o 
   2   9  12      156.40       65.37    119.78 o 
   3   9  12     1306.86     1323.99    178.91 o 
   4   9  12       40.93       30.59     98.90 o 
   5   9  12     2397.04     2337.29    227.33 o 
   6   9  12        1.02       -3.80    105.49 o 
   7   9  12      386.47      330.40    138.71 o 
   8   9  12      133.21      147.15    108.18 o 
   9   9  12        7.71      -12.04     92.48 o 
  10   9  12       14.15       83.78    104.36 o 
 -11  10  12      103.08      135.46    136.86 o 
 -10  10  12       11.33      -14.55     96.43 o 
  -9  10  12      304.86      549.45    127.71 o 
  -8  10  12       12.99       -0.08     78.70 o 
  -7  10  12      501.46      467.12    100.07 o 
  -6  10  12       48.22        6.86     69.35 o 
  -5  10  12       47.80       41.21     79.47 o 
  -4  10  12       54.27       54.04     64.96 o 
  -3  10  12        5.55       -3.47     58.08 o 
  -2  10  12      124.40      158.50    157.74 o 
  -1  10  12       63.95       69.86    118.79 o 
   0  10  12      458.47      682.87    179.42 o 
   1  10  12      244.29      162.04    111.61 o 
   2  10  12      991.29      982.57    152.34 o 
   3  10  12      101.75       53.53    106.81 o 
   4  10  12     1123.05     1006.40    298.25 o 
   5  10  12      618.24      436.60    144.99 o 
   6  10  12      454.68      400.85    159.75 o 
   7  10  12      300.52      283.10    147.58 o 
   8  10  12      188.43      137.74    114.68 o 
   9  10  12      117.12      118.08    126.48 o 
  10  10  12        2.61       47.34    114.75 o 
 -10  11  12      221.26      322.14    111.55 o 
  -9  11  12      296.69      451.90    109.20 o 
  -8  11  12      116.59       53.57     87.36 o 
  -7  11  12       73.99      114.90     73.87 o 
  -6  11  12      145.05      127.97     74.73 o 
  -5  11  12     1533.71     1666.78    210.34 o 
  -4  11  12       69.55       59.86     66.76 o 
  -3  11  12      149.48      -27.03    125.06 o 
  -2  11  12       22.61      -84.01     92.08 o 
  -1  11  12      982.17      912.69    204.63 o 
   0  11  12     2166.48     2040.93    452.30 o 
   1  11  12     2085.44     2170.17    197.93 o 
   2  11  12       61.76       53.52    103.73 o 
   3  11  12      283.11      327.49    125.66 o 
   4  11  12      620.08      583.84    145.25 o 
   5  11  12      685.49      603.42    156.52 o 
   6  11  12       75.73       74.64    133.29 o 
   7  11  12      461.88      350.04    135.44 o 
   8  11  12      231.89      429.96    174.56 o 
   9  11  12        6.88      -12.34    109.72 o 
 -10  12  12        1.65       75.18    103.85 o 
  -9  12  12       63.07       93.48     97.26 o 
  -8  12  12       51.44       72.16     73.47 o 
  -7  12  12       20.96       28.58     69.26 o 
  -6  12  12      235.00      209.79     79.27 o 
  -5  12  12        5.08       15.08     65.05 o 
  -4  12  12      843.71      835.48    133.11 o 
  -3  12  12       70.35      -72.50    112.19 o 
  -2  12  12        4.32      -91.54    109.50 o 
  -1  12  12      251.16      345.51    150.23 o 
   0  12  12       61.35        7.50    158.12 o 
   1  12  12      169.61      179.92    153.66 o 
   2  12  12       20.50      -20.75    123.07 o 
   3  12  12      574.32      579.57    152.13 o 
   4  12  12      404.49      352.86    130.12 o 
   5  12  12      229.71      111.82    121.67 o 
   6  12  12       32.87      -37.40    103.50 o 
   7  12  12      274.13      251.99    161.82 o 
   8  12  12      372.62      332.57    174.50 o 
   9  12  12       57.25      -23.93    124.06 o 
  -9  13  12        1.26      -55.08    101.36 o 
  -8  13  12      106.19       85.42     96.38 o 
  -7  13  12       12.54       40.11     70.07 o 
  -6  13  12        0.79      -20.32     71.45 o 
  -5  13  12      127.20      120.94     89.32 o 
  -4  13  12       30.32       71.27    140.82 o 
  -3  13  12        3.14      -33.33    101.42 o 
  -2  13  12      142.68      188.72    131.60 o 
  -1  13  12      413.83      370.30    187.76 o 
   0  13  12     1045.79      766.30    400.80 o 
   1  13  12      150.98      133.44    156.52 o 
   2  13  12      573.87      547.66    194.63 o 
   3  13  12      133.07      232.74    115.31 o 
   4  13  12        0.97     -134.16    105.86 o 
   5  13  12      205.64      312.14    151.56 o 
   6  13  12      168.66       65.86    144.37 o 
   7  13  12       66.63      -28.72    144.04 o 
   8  13  12      309.95      501.76    178.37 o 
  -8  14  12       27.07       45.53     82.34 o 
  -7  14  12       51.47       93.06     83.17 o 
  -6  14  12      202.12      153.37     99.98 o 
  -5  14  12      782.57      958.95    235.84 o 
  -4  14  12       60.35       49.42    122.93 o 
  -3  14  12      532.67      485.97    165.53 o 
  -2  14  12       13.01      -21.07    145.13 o 
  -1  14  12     1571.81     1645.64    252.50 o 
   0  14  12        3.27       49.92    121.16 o 
   1  14  12     1658.74     1554.80    389.02 o 
   2  14  12       11.05       -4.33    138.30 o 
   3  14  12       14.52       87.20    131.47 o 
   4  14  12      318.78      261.55    132.33 o 
   5  14  12        0.38      -29.86    111.67 o 
   6  14  12        0.54      -92.72    126.14 o 
   7  14  12      585.00      561.47    170.36 o 
   8  14  12      314.87      200.79    160.95 o 
  -8  15  12      132.74      166.29     94.35 o 
  -7  15  12      158.69      108.94    121.62 o 
  -6  15  12       39.84        9.42    125.54 o 
  -5  15  12        0.12      -20.01    124.02 o 
  -4  15  12      552.30      661.32    172.14 o 
  -3  15  12        0.94      -83.87    160.59 o 
  -2  15  12      234.60      212.44    155.78 o 
  -1  15  12       48.37       27.48    132.51 o 
   0  15  12      270.72      309.59    156.92 o 
   1  15  12       66.58      148.39    185.67 o 
   2  15  12       32.46       65.20    170.47 o 
   3  15  12      211.23       51.21    197.46 o 
   4  15  12       54.07      -42.62    200.61 o 
   5  15  12      246.22      196.23    152.98 o 
   6  15  12      118.85      105.29    134.74 o 
   7  15  12       88.09       75.24    170.51 o 
  -6  16  12      205.85      286.98    139.94 o 
  -5  16  12        4.98       79.80    156.44 o 
  -4  16  12      117.68      198.71    173.20 o 
  -3  16  12       66.39      118.28    131.04 o 
  -2  16  12        4.93      112.75    171.06 o 
  -1  16  12      416.53      201.99    147.86 o 
   0  16  12      101.54      100.62    136.12 o 
   1  16  12        8.54       47.14    130.58 o 
   2  16  12       98.72      272.95    221.78 o 
   3  16  12       61.19       40.05    155.50 o 
   4  16  12      225.75      116.93    189.78 o 
   5  16  12      196.05       43.71    186.05 o 
   6  16  12       28.19      -14.93    164.01 o 
  -5  17  12      129.04      113.24    151.78 o 
  -4  17  12      248.36      423.29    199.91 o 
  -3  17  12        8.94       43.26    148.21 o 
  -2  17  12       55.52      -68.63    131.36 o 
  -1  17  12       39.07        9.50    185.52 o 
   0  17  12      233.59      183.44    151.66 o 
   1  17  12      170.44      149.66    166.22 o 
   2  17  12        0.23      -53.10    163.37 o 
   3  17  12       59.46       12.22    167.71 o 
   4  17  12       18.59       24.16    167.02 o 
  -3  18  12       10.40      -11.45    124.00 o 
  -2  18  12        6.68       97.51    193.27 o 
  -1  18  12       14.72      -67.30    194.44 o 
   0  18  12       97.71      113.73    161.79 o 
   1  18  12      165.71      154.52    181.27 o 
   2  18  12       25.19      -87.93    200.76 o 
 -12   1  13      111.84       86.28     97.34 o 
 -11   1  13        0.01       -3.98    103.91 o 
 -10   1  13      325.07      432.00    116.30 o 
  -9   1  13      370.62      520.05    118.53 o 
  -8   1  13     1580.19     1584.46    173.87 o 
  -7   1  13      322.69      427.99    113.78 o 
  -6   1  13     2318.45     2251.10    195.66 o 
  -5   1  13     1774.26     1774.92    197.65 o 
  -4   1  13      710.24      414.68    160.78 o 
  -3   1  13       27.57       -2.79    103.38 o 
  -2   1  13       10.15       63.28     76.97 o 
  -1   1  13      113.39       12.03     84.96 o 
   0   1  13     1380.29     1480.53    307.11 o 
   1   1  13     3825.42     4622.89    282.26 o 
   2   1  13        8.39       -7.31     51.63 o 
   3   1  13     6962.33     7794.18    502.16 o 
   4   1  13      106.15       61.99     65.22 o 
   5   1  13      928.82      701.57    116.12 o 
   6   1  13      187.17       55.28    115.17 o 
   7   1  13      793.09      828.03    175.65 o 
   8   1  13     2152.55     1611.22    220.90 o 
   9   1  13        0.44      -70.40    119.94 o 
  10   1  13        1.58      -24.74    160.19 o 
  11   1  13        7.20      -52.16    183.20 o 
 -12   2  13        1.62      -28.12     85.61 o 
 -11   2  13      201.71      167.45     86.53 o 
 -10   2  13       99.34      152.67    129.42 o 
  -9   2  13      145.39       78.07     87.92 o 
  -8   2  13      366.71      283.53     99.15 o 
  -7   2  13      782.46      719.53    122.81 o 
  -6   2  13      609.42      550.28    115.39 o 
  -5   2  13      117.60       -0.60    180.54 o 
  -4   2  13      458.47      532.38    123.96 o 
  -3   2  13      239.35      228.43    159.64 o 
  -2   2  13       30.61        0.56     52.86 o 
  -1   2  13       33.14       17.75     79.09 o 
   0   2  13        1.29      -64.90     63.29 o 
   1   2  13      377.06      387.06     80.54 o 
   2   2  13     3763.99     4211.10    212.56 o 
   3   2  13     1351.24      954.49    210.04 o 
   4   2  13       10.52      -62.34     51.94 o 
   5   2  13      499.40      445.54     94.56 o 
   6   2  13     1967.92     1965.82    489.17 o 
   7   2  13     2813.04     2325.53    301.22 o 
   8   2  13      175.44      149.91    142.56 o 
   9   2  13       45.05      -31.90    108.48 o 
  10   2  13        6.55      -24.39    120.92 o 
  11   2  13      191.81        1.48    156.43 o 
 -12   3  13       79.26       52.37    107.06 o 
 -11   3  13        4.30      -18.46     70.62 o 
 -10   3  13        1.18      -34.85     78.88 o 
  -9   3  13      104.74      103.42    102.62 o 
  -8   3  13       30.43       61.54     77.24 o 
  -7   3  13       18.17       29.38     75.76 o 
  -6   3  13       57.85       28.22     77.40 o 
  -5   3  13        0.58        3.20     82.42 o 
  -4   3  13      515.32      532.35    122.12 o 
  -3   3  13        1.46      -65.71     55.75 o 
  -2   3  13      108.99       79.68     67.84 o 
  -1   3  13        8.03       14.54     60.75 o 
   0   3  13      684.20      696.97     87.78 o 
   1   3  13      280.31      357.58     70.34 o 
   2   3  13       68.63      143.31     66.54 o 
   3   3  13      131.19      106.13     81.05 o 
   4   3  13      230.20      221.40     88.70 o 
   5   3  13      129.56       78.05     77.17 o 
   6   3  13       13.17       45.01     97.02 o 
   7   3  13        0.26       -7.38    105.71 o 
   8   3  13      607.82      595.59    181.00 o 
   9   3  13       82.99      -71.09    129.49 o 
  10   3  13       75.19       40.95    139.40 o 
  11   3  13       16.43        0.00    147.18 o 
 -12   4  13       56.38       80.47     92.46 o 
 -11   4  13      164.56      212.50    105.35 o 
 -10   4  13       12.04      -73.54     95.31 o 
  -9   4  13       31.04      -44.89     78.35 o 
  -8   4  13      428.37      254.66    137.21 o 
  -7   4  13      468.61      383.44    143.48 o 
  -6   4  13      812.28      854.43    131.57 o 
  -5   4  13       46.97       68.45     98.44 o 
  -4   4  13     1302.90     1540.45    173.05 o 
  -3   4  13     3228.44     3820.24    389.59 o 
  -2   4  13       91.39       87.53     67.40 o 
  -1   4  13      478.84      482.30     88.74 o 
   0   4  13     1186.50     1218.27    106.01 o 
   1   4  13     4646.94     4696.43    400.27 o 
   2   4  13      411.49      460.69     98.73 o 
   3   4  13     2044.04     1793.59    175.15 o 
   4   4  13      109.60       62.40     96.27 o 
   5   4  13      807.54      729.66    104.67 o 
   6   4  13     1440.38     1420.43    172.81 o 
   7   4  13     3063.22     2529.99    211.69 o 
   8   4  13        2.16       40.03     95.71 o 
   9   4  13      516.88      530.56    159.91 o 
  10   4  13       85.39      114.15    134.92 o 
  11   4  13      622.18      397.13    229.57 o 
 -12   5  13        0.11       48.86     92.68 o 
 -11   5  13       82.49      187.36    114.57 o 
 -10   5  13       84.83        2.68     96.53 o 
  -9   5  13        3.35     -107.44     71.90 o 
  -8   5  13        9.10       41.89     87.47 o 
  -7   5  13        1.94       41.66     96.84 o 
  -6   5  13       75.59      -40.88     70.78 o 
  -5   5  13      210.16       67.06     83.67 o 
  -4   5  13     1093.79      951.09    147.80 o 
  -3   5  13      207.98      271.91    102.35 o 
  -2   5  13      337.27      287.01     84.21 o 
  -1   5  13       91.18      114.97     60.06 o 
   0   5  13      470.77      515.13     82.15 o 
   1   5  13        8.31       -9.52     76.95 o 
   2   5  13      477.71      475.94    116.05 o 
   3   5  13      112.05      173.77    103.65 o 
   4   5  13        1.61       10.31     81.42 o 
   5   5  13        2.64      -12.65     97.71 o 
   6   5  13     1085.06      944.48    127.35 o 
   7   5  13      103.87       58.27     80.16 o 
   8   5  13      227.66      181.34    114.32 o 
   9   5  13      266.55      281.57    138.34 o 
  10   5  13        2.71      115.72    135.24 o 
  11   5  13       44.97       60.56    131.43 o 
 -12   6  13        0.03      -40.28     88.34 o 
 -11   6  13       26.10      126.58     98.68 o 
 -10   6  13       53.73       72.48     86.57 o 
  -9   6  13       47.07        6.06    103.35 o 
  -8   6  13      487.12      608.68    110.42 o 
  -7   6  13      355.70      399.29    104.01 o 
  -6   6  13      761.32      817.93    141.41 o 
  -5   6  13       12.64        2.99    113.65 o 
  -4   6  13      542.59      577.27    126.59 o 
  -3   6  13       22.92      -41.05     69.69 o 
  -2   6  13      508.00      437.63    102.27 o 
  -1   6  13       29.79      -12.16     57.58 o 
   0   6  13      470.98      419.86    103.76 o 
   1   6  13       67.78       43.54     87.92 o 
   2   6  13      378.09      326.38     98.51 o 
   3   6  13     1012.98      960.36    144.24 o 
   4   6  13       43.65       14.77    130.28 o 
   5   6  13     1700.28     1456.61    224.09 o 
   6   6  13      604.46      409.98    116.26 o 
   7   6  13      385.89      314.95    100.10 o 
   8   6  13       91.96      131.38    107.50 o 
   9   6  13      285.04      365.23    141.04 o 
  10   6  13       19.79     -139.99    322.88 o 
  11   6  13       93.51       62.90    151.28 o 
 -11   7  13        1.80      -20.99     87.38 o 
 -10   7  13      289.20      462.43    122.34 o 
  -9   7  13      256.09      187.82     95.05 o 
  -8   7  13       43.46       65.34     77.00 o 
  -7   7  13      231.22      150.40     80.90 o 
  -6   7  13       70.83      146.31     72.46 o 
  -5   7  13     1263.26     1330.98    138.24 o 
  -4   7  13      351.74      178.78    105.85 o 
  -3   7  13      226.51      267.31    106.61 o 
  -2   7  13        7.68      -63.30     59.82 o 
  -1   7  13      371.46      309.80    137.63 o 
   0   7  13     1102.61     1386.99    239.93 o 
   1   7  13       13.75     -126.10     94.32 o 
   2   7  13        4.48       21.37     88.02 o 
   3   7  13       97.79       55.91    104.43 o 
   4   7  13      370.60      365.17    127.19 o 
   5   7  13     1462.97     1495.29    289.19 o 
   6   7  13      105.91        0.02     87.42 o 
   7   7  13     1208.23      995.47    143.49 o 
   8   7  13      733.57      702.02    134.66 o 
   9   7  13       38.53       46.32    105.82 o 
  10   7  13       56.84       13.43    103.61 o 
 -11   8  13       23.71        7.33     76.62 o 
 -10   8  13        0.56       71.34     70.36 o 
  -9   8  13       13.37       66.86     90.30 o 
  -8   8  13        0.12      -49.29     73.17 o 
  -7   8  13       72.09      153.70     95.80 o 
  -6   8  13       26.11      -12.58     84.67 o 
  -5   8  13       21.79      -10.80     72.68 o 
  -4   8  13        8.41      -86.72     65.47 o 
  -3   8  13      390.75      265.22     97.37 o 
  -2   8  13       60.34      166.74    131.70 o 
  -1   8  13      259.17      235.59    123.74 o 
   0   8  13       26.52       -9.04     86.75 o 
   1   8  13     2088.87     2224.88    221.51 o 
   2   8  13     2545.27     2737.01    423.93 o 
   3   8  13      210.68      364.72    122.74 o 
   4   8  13      181.83       41.92     90.00 o 
   5   8  13       26.01     -118.05    111.10 o 
   6   8  13        0.12       -8.42     98.03 o 
   7   8  13       11.06      -38.12     89.93 o 
   8   8  13      207.22      182.49    102.57 o 
   9   8  13      123.59      236.79    121.70 o 
  10   8  13       15.01      -10.42    100.51 o 
 -11   9  13       10.67       30.78     91.30 o 
 -10   9  13      413.66      435.58    118.24 o 
  -9   9  13      244.80      349.51    110.44 o 
  -8   9  13      213.34      207.90    103.64 o 
  -7   9  13      156.93       81.25     90.05 o 
  -6   9  13      484.72      398.10    101.06 o 
  -5   9  13     1019.90     1011.32    127.93 o 
  -4   9  13       19.81      -73.32     64.12 o 
  -3   9  13      185.30      216.75     71.47 o 
  -2   9  13      146.94      201.11    137.12 o 
  -1   9  13       51.48      -88.50    135.99 o 
   0   9  13      132.73      154.45    130.65 o 
   1   9  13      833.03      694.31    137.27 o 
   2   9  13      229.20      182.62    114.41 o 
   3   9  13     1796.56     1847.94    191.15 o 
   4   9  13      369.27      307.66    136.76 o 
   5   9  13     1427.77     1360.66    188.85 o 
   6   9  13      506.58      456.74    140.52 o 
   7   9  13      624.87      739.74    158.45 o 
   8   9  13      142.42      112.70    108.17 o 
   9   9  13       52.96       70.58    120.95 o 
  10   9  13       44.90      -24.93    111.02 o 
 -10  10  13       23.25      109.39    104.29 o 
  -9  10  13      203.86      237.46    108.26 o 
  -8  10  13      305.04      401.07    109.31 o 
  -7  10  13      276.62      242.02     93.77 o 
  -6  10  13      854.26      813.85    154.52 o 
  -5  10  13      118.02       58.16     70.10 o 
  -4  10  13      285.77      333.23     83.60 o 
  -3  10  13      463.13      658.31    177.61 o 
  -2  10  13      436.97      431.17    177.81 o 
  -1  10  13      198.14      155.88    136.43 o 
   0  10  13        1.47      -70.11    112.33 o 
   1  10  13      761.03      637.56    137.62 o 
   2  10  13     3404.47     3797.56    251.53 o 
   3  10  13      290.14      219.85    131.42 o 
   4  10  13     1173.23     1024.39    161.76 o 
   5  10  13      172.73      127.93    145.29 o 
   6  10  13     1315.91     1187.59    187.51 o 
   7  10  13      391.65      290.46    126.41 o 
   8  10  13       50.14       35.74    112.59 o 
   9  10  13       21.26      -39.93    103.53 o 
 -10  11  13       40.88       80.23     91.11 o 
  -9  11  13       23.27       26.40     94.84 o 
  -8  11  13       37.17       63.11     80.49 o 
  -7  11  13        2.07      -46.95     70.64 o 
  -6  11  13       27.63       -4.83     71.21 o 
  -5  11  13       80.87       23.02     71.88 o 
  -4  11  13       21.76      -36.76     73.65 o 
  -3  11  13        4.06       14.40    117.69 o 
  -2  11  13       44.50       91.80    124.91 o 
  -1  11  13       80.89      192.39    166.03 o 
   0  11  13       12.75      -58.28    127.71 o 
   1  11  13       50.96      156.01    140.66 o 
   2  11  13       25.54      -20.93     99.77 o 
   3  11  13        0.28        1.80    119.11 o 
   4  11  13       27.54      -58.53     94.19 o 
   5  11  13       17.19        7.59    138.93 o 
   6  11  13       74.34      -10.19    104.63 o 
   7  11  13       24.99     -161.51    114.62 o 
   8  11  13        0.08     -182.03    121.36 o 
   9  11  13       34.51       92.82    121.91 o 
  -9  12  13       73.82       78.26     79.64 o 
  -8  12  13      121.07      194.22    102.56 o 
  -7  12  13       12.10      -28.90     91.20 o 
  -6  12  13      236.22      159.97     83.16 o 
  -5  12  13       14.65       56.83     94.03 o 
  -4  12  13       11.63        9.54    113.00 o 
  -3  12  13       70.80       43.99    153.84 o 
  -2  12  13       22.29      -52.69    151.59 o 
  -1  12  13     1719.34     1787.34    256.88 o 
   0  12  13       50.31      -87.52    145.37 o 
   1  12  13      263.21      258.83    142.75 o 
   2  12  13       33.75      -67.70    121.88 o 
   3  12  13       27.80      -62.80    111.54 o 
   4  12  13      509.09      516.95    140.86 o 
   5  12  13       15.59      -27.26    114.65 o 
   6  12  13      108.37      109.92    139.12 o 
   7  12  13      259.72      367.68    166.90 o 
   8  12  13        1.03      -16.20    160.72 o 
  -8  13  13       55.52       91.66     90.73 o 
  -7  13  13        0.64      -20.88     82.50 o 
  -6  13  13        8.74       -3.12     98.33 o 
  -5  13  13      610.53      604.73    338.47 o 
  -4  13  13      514.03      796.31    212.24 o 
  -3  13  13       49.29     -138.72    111.82 o 
  -2  13  13      299.14      463.34    162.26 o 
  -1  13  13      230.81      175.55    149.09 o 
   0  13  13     1271.78      977.83    224.63 o 
   1  13  13      280.85      217.99    146.92 o 
   2  13  13       63.38       91.82    159.07 o 
   3  13  13       52.09      195.52    147.84 o 
   4  13  13       68.73      -47.89    106.32 o 
   5  13  13       80.77       71.17    117.80 o 
   6  13  13       58.67       10.48    126.41 o 
   7  13  13       10.55       43.01    138.52 o 
   8  13  13      183.71      246.43    177.62 o 
  -8  14  13       60.23       79.22     81.78 o 
  -7  14  13       62.46       60.79    119.62 o 
  -6  14  13       30.37      -31.05    131.01 o 
  -5  14  13      166.00      114.97    146.14 o 
  -4  14  13       21.45       45.57    132.03 o 
  -3  14  13       14.49       29.58    144.01 o 
  -2  14  13       51.63      160.76    187.09 o 
  -1  14  13      177.36      330.61    174.29 o 
   0  14  13      121.14      148.60    171.96 o 
   1  14  13       39.49      -96.23    120.21 o 
   2  14  13       12.58        6.14    135.08 o 
   3  14  13       34.95       33.14    155.69 o 
   4  14  13      170.31      -42.04    151.37 o 
   5  14  13      616.54      455.83    172.67 o 
   6  14  13       14.61     -131.32    144.52 o 
   7  14  13      101.74      170.69    187.31 o 
  -7  15  13       45.16       57.97    152.07 o 
  -6  15  13        1.48       -4.37    134.03 o 
  -5  15  13      259.60      585.52    179.54 o 
  -4  15  13      333.32      535.48    232.99 o 
  -3  15  13        1.12       58.36    157.17 o 
  -2  15  13      194.53      157.19    141.72 o 
  -1  15  13      198.87      242.96    171.46 o 
   0  15  13      716.24      630.63    265.87 o 
   1  15  13       54.01       10.81    168.38 o 
   2  15  13       23.45       84.68    164.06 o 
   3  15  13        2.14      -42.20    141.76 o 
   4  15  13      128.54      167.64    188.90 o 
   5  15  13       31.49      -11.97    128.55 o 
   6  15  13      223.66      134.63    164.26 o 
  -6  16  13        7.75       87.85    129.78 o 
  -5  16  13      145.96       23.23    146.20 o 
  -4  16  13       37.74      105.65    165.42 o 
  -3  16  13      322.40      539.29    183.86 o 
  -2  16  13       30.29       94.27    135.08 o 
  -1  16  13      109.06      161.48    155.84 o 
   0  16  13       56.34       32.70    171.07 o 
   1  16  13      648.80      828.19    235.05 o 
   2  16  13       85.38      -83.21    151.23 o 
   3  16  13       17.38       18.07    205.03 o 
   4  16  13       70.86        9.43    185.52 o 
   5  16  13      201.29      159.52    175.85 o 
  -4  17  13       38.45      284.46    173.62 o 
  -3  17  13       38.73       81.84    137.18 o 
  -2  17  13        2.83       -8.56    155.71 o 
  -1  17  13        0.30      110.53    148.28 o 
   0  17  13       53.55       27.40    179.57 o 
   1  17  13       25.73      100.20    160.35 o 
   2  17  13       44.88      -61.81    137.37 o 
   3  17  13       37.05       42.39    167.37 o 
 -12   0  14        5.23      -95.40    149.37 o 
 -11   0  14      522.21      557.21    201.83 o 
 -10   0  14       92.45       96.16    116.31 o 
  -9   0  14      350.17      415.82    155.08 o 
  -8   0  14      517.62      577.73    207.91 o 
  -7   0  14     1086.68     1160.41    221.59 o 
  -6   0  14      474.10      839.61    197.65 o 
  -4   0  14      510.16      483.85    175.22 o 
  -3   0  14      738.43      673.90    166.10 o 
  -2   0  14       36.82       14.44    129.61 o 
  -1   0  14       47.59       85.52    138.35 o 
   0   0  14      912.47      771.96    194.22 o 
   1   0  14     1079.83     1452.35    180.15 o 
   2   0  14     4456.11     6036.08    261.91 o 
   3   0  14       79.21       91.84     96.66 o 
   4   0  14      437.65      494.11    186.24 o 
   5   0  14       26.76      -43.71    161.16 o 
   6   0  14     1257.60      982.91    237.17 o 
   7   0  14      240.57      262.26    226.53 o 
   8   0  14       35.45     -101.86    125.81 o 
   9   0  14      102.76       98.82    169.14 o 
  10   0  14       10.06      106.04    244.40 o 
  11   0  14      105.11      -36.11    232.99 o 
 -12   1  14        2.70       51.02     81.12 o 
 -11   1  14        1.09       17.12     81.00 o 
 -10   1  14      231.81      319.51    115.65 o 
  -9   1  14      215.14      354.91    115.30 o 
  -8   1  14       38.59       95.90    107.46 o 
  -7   1  14        8.23      -15.46     88.85 o 
  -6   1  14      181.99      121.18     92.59 o 
  -5   1  14       37.97      112.35     83.30 o 
  -4   1  14       86.75      -28.13    142.53 o 
  -3   1  14       38.78       31.94     77.03 o 
  -2   1  14      116.61       96.25     80.46 o 
  -1   1  14        0.21       -2.51     70.95 o 
   0   1  14       11.40       39.46     93.39 o 
   1   1  14       27.60       36.37     58.18 o 
   2   1  14      186.69      234.85     76.31 o 
   3   1  14     1119.05     1025.32     96.92 o 
   4   1  14      295.22      224.91    102.20 o 
   5   1  14      313.84      228.37    114.22 o 
   6   1  14       63.54       24.05    105.16 o 
   7   1  14      472.71      442.22    164.22 o 
   8   1  14       75.46       79.05    116.57 o 
   9   1  14        4.74     -105.15    117.60 o 
  10   1  14        7.88      -89.68    112.37 o 
  11   1  14        3.17      -35.61    123.55 o 
 -12   2  14        1.45       10.01    116.69 o 
 -11   2  14      115.75      179.67    119.49 o 
 -10   2  14       16.05      -24.04     81.39 o 
  -9   2  14      111.99       41.83    107.04 o 
  -8   2  14      486.78      636.69    140.37 o 
  -7   2  14        0.47      -60.26    100.78 o 
  -6   2  14       41.08      -43.99     86.30 o 
  -5   2  14        5.41       10.30     91.32 o 
  -4   2  14      440.03      452.33    124.51 o 
  -3   2  14      890.01     1232.63    260.74 o 
  -2   2  14       21.34      -67.59     78.03 o 
  -1   2  14       79.49      131.78     71.04 o 
   0   2  14      110.06       71.33     65.70 o 
   1   2  14      900.41      999.13    111.06 o 
   2   2  14      311.16      328.48     79.87 o 
   3   2  14        6.62       56.44     85.81 o 
   4   2  14       98.83       54.01     73.42 o 
   5   2  14       72.97       85.07     84.76 o 
   6   2  14        1.54      -73.64     92.25 o 
   7   2  14     1006.67      991.32    184.31 o 
   8   2  14       28.56       18.34    112.06 o 
   9   2  14       46.50       60.81    125.59 o 
  10   2  14       13.33     -167.00    151.77 o 
  11   2  14      105.73      162.96    160.37 o 
 -12   3  14        5.22      -25.34     71.35 o 
 -11   3  14        0.05      -36.94     89.70 o 
 -10   3  14      442.41      434.50    137.69 o 
  -9   3  14      653.76      723.11    134.57 o 
  -8   3  14       24.75       16.56     75.62 o 
  -7   3  14      205.48      279.80    103.84 o 
  -6   3  14       88.56      201.90     96.51 o 
  -5   3  14     2072.68     2902.75    316.80 o 
  -4   3  14      437.84      395.33    113.11 o 
  -3   3  14      514.36      447.05    124.39 o 
  -2   3  14       49.89       50.77     66.31 o 
  -1   3  14      504.53      549.63     96.15 o 
   0   3  14      373.47      441.13     81.28 o 
   1   3  14      609.75      575.94     83.96 o 
   2   3  14      208.28      184.13     85.77 o 
   3   3  14     1733.41     1740.22    387.69 o 
   4   3  14     2346.42     2625.25    199.72 o 
   5   3  14      127.48       59.19     89.96 o 
   6   3  14      125.67       58.21     94.75 o 
   7   3  14      320.91      150.28    121.73 o 
   8   3  14     1248.67      907.71    193.94 o 
   9   3  14      136.19      -47.62    156.53 o 
  10   3  14      371.58      285.36    145.17 o 
  11   3  14       10.97      -29.50    177.69 o 
 -12   4  14        3.04       61.14     89.42 o 
 -11   4  14        2.56      -43.36     72.20 o 
 -10   4  14        3.45       12.18    104.34 o 
  -9   4  14        0.97      -31.92     84.65 o 
  -8   4  14       33.91       39.15    150.51 o 
  -7   4  14       10.57      -90.05     81.21 o 
  -6   4  14       95.04       53.37     92.19 o 
  -5   4  14        2.55       43.20    112.23 o 
  -4   4  14      178.83      188.72    108.81 o 
  -3   4  14       95.29      183.54    106.16 o 
  -2   4  14      292.26      260.13     86.93 o 
  -1   4  14      400.16      493.02     97.07 o 
   0   4  14       65.87       -3.07     67.07 o 
   1   4  14       25.08      -53.51     75.77 o 
   2   4  14        7.39      -51.96     63.31 o 
   3   4  14      646.64      621.13    114.50 o 
   4   4  14      117.30       32.18     79.91 o 
   5   4  14      265.43      182.15     94.73 o 
   6   4  14      838.91      692.23    136.20 o 
   7   4  14        6.56       75.08    106.20 o 
   8   4  14        5.67        2.22    108.84 o 
   9   4  14        2.58      -80.02    113.13 o 
  10   4  14       25.06       37.14    128.70 o 
  11   4  14       19.48       62.11    174.13 o 
 -11   5  14       22.53      135.62     93.06 o 
 -10   5  14       86.10      120.72     89.60 o 
  -9   5  14      255.37      265.18     97.43 o 
  -8   5  14       17.93      -12.33     86.27 o 
  -7   5  14      203.69      202.61    112.50 o 
  -6   5  14       25.82      -45.50     93.06 o 
  -5   5  14     1760.29     1937.15    197.33 o 
  -4   5  14      253.78      397.03    122.92 o 
  -3   5  14     2096.17     2257.05    211.96 o 
  -2   5  14     1262.49     1518.53    173.42 o 
  -1   5  14     4205.92     5611.52    417.00 o 
   0   5  14      506.21      579.97    108.70 o 
   1   5  14      754.79     1027.49    137.28 o 
   2   5  14      613.30      408.87    116.24 o 
   3   5  14      847.87      889.27    130.24 o 
   4   5  14      390.18      294.31    106.76 o 
   5   5  14       88.48      -12.26     90.38 o 
   6   5  14      608.03      556.52    121.88 o 
   7   5  14       81.47       73.84     98.60 o 
   8   5  14     2153.81     1771.43    357.66 o 
   9   5  14        0.45       -7.41    120.96 o 
  10   5  14      368.66      200.78    143.41 o 
 -11   6  14       92.02      110.69     91.78 o 
 -10   6  14       40.61      105.12     91.79 o 
  -9   6  14        0.84       -2.28    152.42 o 
  -8   6  14       18.61      -76.72    102.26 o 
  -7   6  14        7.52      -66.85     82.03 o 
  -6   6  14      385.99      659.88    297.42 o 
  -5   6  14       42.11     -105.34    102.72 o 
  -4   6  14     1722.40     1904.96    203.74 o 
  -3   6  14      546.21      670.65    128.27 o 
  -2   6  14      193.34      180.81    103.95 o 
  -1   6  14       92.67      117.38     92.58 o 
   0   6  14     3695.43     3923.27    816.68 o 
   1   6  14     1980.01     2636.19    208.27 o 
   2   6  14      401.89      363.25     99.28 o 
   3   6  14      418.56      421.34    117.86 o 
   4   6  14       82.62       22.68     85.26 o 
   5   6  14        0.48       70.20    103.96 o 
   6   6  14      247.75      153.20     88.92 o 
   7   6  14      518.44      498.62    113.72 o 
   8   6  14        0.26       13.88    124.07 o 
   9   6  14      435.92      212.70    186.39 o 
  10   6  14       95.90      102.35    139.98 o 
 -11   7  14       32.25      131.18     96.35 o 
 -10   7  14       39.67       48.91     78.68 o 
  -9   7  14       30.59      -34.12     81.73 o 
  -8   7  14      153.23      150.44     84.36 o 
  -7   7  14      298.80      350.19    125.49 o 
  -6   7  14      141.01      200.31     95.51 o 
  -5   7  14      206.61      173.29    115.31 o 
  -4   7  14       75.37      -12.55     74.03 o 
  -3   7  14      251.92      132.71     92.36 o 
  -2   7  14        0.60      -44.39    114.77 o 
  -1   7  14      565.95      763.55    173.23 o 
   0   7  14      497.37      538.70    120.19 o 
   1   7  14       44.80      -62.31     96.02 o 
   2   7  14      514.47      385.69    124.12 o 
   3   7  14       78.48      -41.74     94.99 o 
   4   7  14        2.22        8.86     85.61 o 
   5   7  14      454.86      388.67    125.85 o 
   6   7  14      317.10      180.84    108.82 o 
   7   7  14       25.74       61.96    103.24 o 
   8   7  14        7.61      -33.06    117.98 o 
   9   7  14      141.72      135.79    121.26 o 
  10   7  14       54.39       72.65    144.10 o 
 -11   8  14      189.06      364.57    107.05 o 
 -10   8  14       38.88        3.31     96.84 o 
  -9   8  14      208.21      297.29    100.29 o 
  -8   8  14      278.72      355.35    100.30 o 
  -7   8  14      119.17       93.82     85.35 o 
  -6   8  14      575.00      689.00    124.39 o 
  -5   8  14       12.57      -26.45     99.65 o 
  -4   8  14      691.68      757.67    142.70 o 
  -3   8  14      745.82      741.06    147.85 o 
  -2   8  14        3.14      -81.48    129.59 o 
  -1   8  14       92.00       82.02    133.61 o 
   0   8  14      432.64      377.55    255.61 o 
   1   8  14      399.47      585.50    137.91 o 
   2   8  14     3605.07     4024.18    327.67 o 
   3   8  14       95.04       18.98     95.08 o 
   4   8  14     1392.47     1353.18    178.31 o 
   5   8  14        2.05        9.44    108.19 o 
   6   8  14      454.80      401.71    137.96 o 
   7   8  14      268.04      348.77    112.19 o 
   8   8  14       55.61      144.83    107.49 o 
   9   8  14       97.09       21.35    106.35 o 
  10   8  14       15.20        0.22    135.29 o 
 -10   9  14       62.46       78.96     94.96 o 
  -9   9  14       39.39       53.38     80.79 o 
  -8   9  14       14.10      -48.48     79.55 o 
  -7   9  14       91.28      118.60     93.68 o 
  -6   9  14       78.77      -42.46     67.11 o 
  -5   9  14      127.07       76.39     71.02 o 
  -4   9  14      906.89      911.40    149.24 o 
  -3   9  14       60.73     -152.25    124.20 o 
  -2   9  14      287.14      352.09    162.71 o 
  -1   9  14      940.42      911.46    182.64 o 
   0   9  14      886.03     1012.08    202.43 o 
   1   9  14     1134.53     1496.68    180.40 o 
   2   9  14      146.30       90.46    108.41 o 
   3   9  14      553.79      867.29    161.76 o 
   4   9  14        3.16     -140.53    124.29 o 
   5   9  14        6.62       -1.49    115.23 o 
   6   9  14      476.25      391.67    148.45 o 
   7   9  14      408.47      324.07    143.36 o 
   8   9  14       37.12       91.66    135.12 o 
   9   9  14       53.81       32.98    103.72 o 
 -10  10  14        7.11       -3.87     99.18 o 
  -9  10  14       36.47       63.81    103.53 o 
  -8  10  14      103.33      174.12     96.26 o 
  -7  10  14       66.56      145.65    100.37 o 
  -6  10  14      443.50      430.26     94.84 o 
  -5  10  14       28.35       77.46     75.16 o 
  -4  10  14      119.75      198.11    148.00 o 
  -3  10  14       28.49       -2.33    147.47 o 
  -2  10  14      198.17      249.74    152.79 o 
  -1  10  14      115.59      150.71    133.74 o 
   0  10  14        7.03      -42.18    113.73 o 
   1  10  14       92.88       69.53    126.39 o 
   2  10  14      250.95      310.27    131.81 o 
   3  10  14        0.50        5.87    108.12 o 
   4  10  14      258.76      165.46    133.40 o 
   5  10  14       97.00      132.14    112.10 o 
   6  10  14        9.07       48.31    117.84 o 
   7  10  14       81.52      -28.60    121.28 o 
   8  10  14        3.82      -43.04     92.98 o 
   9  10  14       66.32       68.77    111.50 o 
  -9  11  14      195.56      233.47    122.23 o 
  -8  11  14      109.97       93.14     86.76 o 
  -7  11  14       38.09       42.43    100.66 o 
  -6  11  14      311.93      273.76     96.56 o 
  -5  11  14      410.04      410.06    131.71 o 
  -4  11  14      948.43     1292.29    246.78 o 
  -3  11  14       12.25      -32.68    125.76 o 
  -2  11  14      236.56      366.22    148.15 o 
  -1  11  14       30.47      -94.17    147.14 o 
   0  11  14      311.38      304.21    148.43 o 
   1  11  14      448.39      345.58    152.78 o 
   2  11  14      188.76      230.92    146.04 o 
   3  11  14     1147.90     1279.07    171.25 o 
   4  11  14        5.95      -47.17    102.13 o 
   5  11  14      278.04      165.00    115.16 o 
   6  11  14        5.90       78.22    114.06 o 
   7  11  14      274.31      157.14    158.26 o 
   8  11  14      195.54      110.47    161.15 o 
  -8  12  14       35.82       35.38     94.71 o 
  -7  12  14        4.41       -1.37     74.35 o 
  -6  12  14       39.42       26.07     97.67 o 
  -5  12  14       16.16       85.07    141.76 o 
  -4  12  14       66.38      -67.18    140.27 o 
  -3  12  14      205.04      110.89    133.71 o 
  -2  12  14        3.71      -36.28    155.80 o 
  -1  12  14      167.72       69.14    131.54 o 
   0  12  14        0.70      -14.15    125.86 o 
   1  12  14      556.90      565.80    188.65 o 
   2  12  14      239.55        3.79    156.54 o 
   3  12  14       15.00      -17.64    122.51 o 
   4  12  14        0.64      161.78    126.67 o 
   5  12  14       47.45      -98.82    111.10 o 
   6  12  14      316.11      198.80    152.37 o 
   7  12  14       12.62       14.14    125.05 o 
   8  12  14        6.66     -153.50    154.34 o 
  -8  13  14       60.80      126.80    108.26 o 
  -7  13  14       99.52      205.18    111.53 o 
  -6  13  14        6.17      -63.73    146.66 o 
  -5  13  14      133.75      179.51    160.58 o 
  -4  13  14      176.83       67.96    144.70 o 
  -3  13  14      354.99      290.93    155.34 o 
  -2  13  14      199.93       85.73    147.40 o 
  -1  13  14      505.93      514.05    184.70 o 
   0  13  14      150.58      188.84    147.43 o 
   1  13  14        2.05        0.65    140.66 o 
   2  13  14       12.45      -52.54    149.64 o 
   3  13  14        6.68       33.32    139.22 o 
   4  13  14       54.93      -34.46    116.33 o 
   5  13  14       49.09      -39.90    131.15 o 
   6  13  14      365.15      429.48    186.36 o 
   7  13  14       24.80       33.87    125.53 o 
  -7  14  14        5.04       58.61    161.41 o 
  -6  14  14       55.71       -8.56    156.41 o 
  -5  14  14      103.15      -11.96    170.52 o 
  -4  14  14      678.92      968.45    220.44 o 
  -3  14  14      784.49      975.88    222.20 o 
  -2  14  14      280.29      196.87    178.62 o 
  -1  14  14       66.68       97.66    132.85 o 
   0  14  14      181.12      242.68    153.49 o 
   1  14  14      292.74      375.28    182.28 o 
   2  14  14       34.97       13.87    150.82 o 
   3  14  14       44.58      -74.79    161.43 o 
   4  14  14        3.81       20.25    119.53 o 
   5  14  14       54.99       15.51    157.93 o 
   6  14  14       80.70      -70.96    131.63 o 
  -6  15  14       11.31      153.90    170.57 o 
  -5  15  14        0.85       62.70    130.77 o 
  -4  15  14       75.61      267.30    170.97 o 
  -3  15  14        2.17       46.96    137.61 o 
  -2  15  14        4.81      -70.69    123.01 o 
  -1  15  14        0.64       85.35    174.02 o 
   0  15  14      147.52      130.13    155.37 o 
   1  15  14        0.10        0.20    141.49 o 
   2  15  14      242.63      301.41    209.31 o 
   3  15  14       27.40      158.49    210.45 o 
   4  15  14       21.02       30.48    180.75 o 
   5  15  14      102.37      -16.57    146.62 o 
  -4  16  14      268.54      375.76    197.68 o 
  -3  16  14       19.09      185.62    182.42 o 
  -2  16  14       74.92       82.94    158.23 o 
  -1  16  14        6.62      -32.44    187.94 o 
   0  16  14       15.24      -35.97    149.35 o 
   1  16  14        4.46       96.96    149.12 o 
   2  16  14        4.07       15.19    197.84 o 
   3  16  14        5.36      -87.90    141.64 o 
  -2  17  14        7.40      -66.04    147.14 o 
  -1  17  14        7.00      -39.10    193.19 o 
   0  17  14      405.60      387.36    191.96 o 
   1  17  14      105.55      169.76    180.73 o 
 -11   1  15        7.88      -43.98    105.68 o 
 -10   1  15      472.87      750.95    147.90 o 
  -9   1  15      165.10      202.04     99.12 o 
  -8   1  15        0.91      -67.46     76.78 o 
  -7   1  15       84.08      137.35    105.78 o 
  -6   1  15      320.33      468.20    130.64 o 
  -5   1  15     1874.38     2446.88    388.45 o 
  -4   1  15      435.00      415.82    160.78 o 
  -3   1  15      136.37      103.30     81.21 o 
  -2   1  15      641.16      565.26    135.50 o 
  -1   1  15        0.80       -0.80     98.61 o 
   0   1  15      820.33      894.76    125.48 o 
   1   1  15       11.20      -10.49     65.36 o 
   2   1  15     1180.46     1439.89    171.52 o 
   3   1  15     1130.57     1098.32    144.57 o 
   4   1  15       81.63       46.82     87.66 o 
   5   1  15        3.64       22.63    107.33 o 
   6   1  15      168.35      123.31    121.59 o 
   7   1  15      192.38       73.30    138.59 o 
   8   1  15      485.57      288.00    147.78 o 
   9   1  15      209.79      173.21    158.52 o 
  10   1  15        2.63      130.15    174.63 o 
 -11   2  15      114.01       95.89     89.40 o 
 -10   2  15        0.08      -41.62    120.87 o 
  -9   2  15      158.55      153.60     94.85 o 
  -8   2  15      243.23      324.37    113.05 o 
  -7   2  15      203.52      152.90    107.56 o 
  -6   2  15      609.27      714.75    140.28 o 
  -5   2  15      175.75      188.27    102.45 o 
  -4   2  15     1242.49     1659.37    280.88 o 
  -3   2  15      444.20      361.67    126.37 o 
  -2   2  15       63.38       26.77     93.05 o 
  -1   2  15        5.51      -76.88     57.28 o 
   0   2  15      114.99      118.16     74.37 o 
   1   2  15       14.25      -27.32     74.14 o 
   2   2  15      787.23      957.35    140.56 o 
   3   2  15        8.98       18.88     86.18 o 
   4   2  15     1532.51     1334.08    174.24 o 
   5   2  15      184.87      180.19    145.28 o 
   6   2  15      462.82      274.73    136.99 o 
   7   2  15      589.02      436.84    148.97 o 
   8   2  15        7.52       34.26    152.88 o 
   9   2  15      218.94       59.25    121.59 o 
  10   2  15       55.42       66.70    146.45 o 
 -11   3  15        8.85      -15.83     84.69 o 
 -10   3  15        3.62       20.21    101.15 o 
  -9   3  15       12.46     -106.11     88.94 o 
  -8   3  15       28.79      -69.42    118.02 o 
  -7   3  15       55.20      103.29    116.35 o 
  -6   3  15       92.81      -14.92     97.08 o 
  -5   3  15      201.86      153.07    133.22 o 
  -4   3  15      487.48      599.06    164.19 o 
  -3   3  15      130.08      178.94    115.81 o 
  -2   3  15      182.06      315.33     99.60 o 
  -1   3  15      308.00      333.66     95.69 o 
   0   3  15      396.60      445.46     92.10 o 
   1   3  15      146.93      107.91     86.96 o 
   2   3  15      297.84      282.26     96.56 o 
   3   3  15      898.10      802.16    148.58 o 
   4   3  15       40.89      -21.00     81.01 o 
   5   3  15       59.09      -42.67     97.30 o 
   6   3  15      251.65      177.93    112.50 o 
   7   3  15        0.44       67.36    112.07 o 
   8   3  15      128.20      116.51    138.24 o 
   9   3  15      219.92      100.08    151.05 o 
  10   3  15      131.62      227.43    139.89 o 
 -11   4  15       67.82       62.82     90.82 o 
 -10   4  15       11.13       10.76    120.11 o 
  -9   4  15        2.20       85.63    114.48 o 
  -8   4  15      519.93      635.13    191.56 o 
  -7   4  15        1.71      -39.11     86.80 o 
  -6   4  15     1087.91     1622.76    221.02 o 
  -5   4  15       10.51        3.44     94.34 o 
  -4   4  15     4845.63     6668.91    622.96 o 
  -3   4  15     2860.85     4339.28    305.48 o 
  -2   4  15     2326.30     3318.39    456.30 o 
  -1   4  15       24.56       55.37     76.20 o 
   0   4  15     1980.83     2687.97    528.21 o 
   1   4  15       74.18      -19.15     81.74 o 
   2   4  15      492.78      530.15    122.42 o 
   3   4  15       41.40       -6.50     86.11 o 
   4   4  15        4.97       40.80     98.18 o 
   5   4  15      234.66       47.91     97.23 o 
   6   4  15       14.83       -4.67    109.21 o 
   7   4  15     1502.96     1398.44    242.31 o 
   8   4  15       12.91       58.22    155.90 o 
   9   4  15     1096.45     1032.93    226.53 o 
  10   4  15       23.32       52.32    145.79 o 
 -11   5  15       52.45       41.33     93.54 o 
 -10   5  15       32.89        2.23     76.04 o 
  -9   5  15      194.46      241.71    109.95 o 
  -8   5  15       46.76       93.29    119.86 o 
  -7   5  15       90.75       89.25    106.56 o 
  -6   5  15       42.52       -8.08     97.86 o 
  -5   5  15      675.64      753.37    152.09 o 
  -4   5  15       12.44        1.55     99.69 o 
  -3   5  15     1389.23     1683.35    206.22 o 
  -2   5  15      298.81      302.83    146.52 o 
  -1   5  15      918.37     1293.35    157.43 o 
   0   5  15      179.71      163.40    102.03 o 
   1   5  15      469.69      657.00    120.85 o 
   2   5  15       22.55      -47.93     97.96 o 
   3   5  15     1340.29     1253.67    184.07 o 
   4   5  15        5.47       33.89     91.94 o 
   5   5  15        5.98      -79.38     73.82 o 
   6   5  15      170.91      242.86    111.43 o 
   7   5  15       19.01      -96.06     89.50 o 
   8   5  15      623.23      451.71    177.96 o 
   9   5  15       11.00      -33.27    121.49 o 
  10   5  15       40.81      -76.94    122.96 o 
 -11   6  15       79.30       38.39     93.50 o 
 -10   6  15       37.36        5.13     81.24 o 
  -9   6  15       29.96       90.08    126.95 o 
  -8   6  15      167.65      253.50    114.67 o 
  -7   6  15       17.87      -56.33     73.88 o 
  -6   6  15      393.06      451.18    121.98 o 
  -5   6  15        6.52      -61.72    113.84 o 
  -4   6  15     1038.45     1194.62    173.65 o 
  -3   6  15      138.59      142.42    107.49 o 
  -2   6  15      659.91      814.93    253.52 o 
  -1   6  15        1.48      -79.44    109.60 o 
   0   6  15       28.34       27.17     85.34 o 
   1   6  15       22.43       39.64     80.54 o 
   2   6  15      563.68      443.71    121.79 o 
   3   6  15        0.12      -13.01     80.91 o 
   4   6  15      281.22      337.53    110.26 o 
   5   6  15       77.96      146.08    116.28 o 
   6   6  15      204.82      207.68    106.36 o 
   7   6  15      265.02      243.39    122.57 o 
   8   6  15       43.64      -16.43    137.44 o 
   9   6  15      350.55      307.85    151.78 o 
  10   6  15        8.56       54.23    140.92 o 
 -10   7  15      119.59      248.31    115.13 o 
  -9   7  15      123.53      155.59    108.28 o 
  -8   7  15       27.35       92.72    127.74 o 
  -7   7  15       95.09       95.14    108.70 o 
  -6   7  15       94.74       83.77     93.09 o 
  -5   7  15     1249.58     1880.31    215.59 o 
  -4   7  15      325.95      363.75    120.54 o 
  -3   7  15     1096.45     1426.09    313.95 o 
  -2   7  15      619.16     1100.21    234.12 o 
  -1   7  15        0.29      -13.22    139.85 o 
   0   7  15      390.06      604.38    160.97 o 
   1   7  15      141.32      205.03    115.84 o 
   2   7  15      758.29      903.62    153.37 o 
   3   7  15      996.92      888.40    145.40 o 
   4   7  15       11.20       25.52     98.19 o 
   5   7  15      166.65       85.53    110.27 o 
   6   7  15       44.84        8.60    115.42 o 
   7   7  15       99.03      129.88    117.96 o 
   8   7  15      778.59      641.54    154.89 o 
   9   7  15       21.83      -93.63    143.56 o 
 -10   8  15       10.03     -135.31    111.75 o 
  -9   8  15        0.40     -113.49     95.86 o 
  -8   8  15       23.49        6.33     83.58 o 
  -7   8  15       14.84       36.92    121.29 o 
  -6   8  15      221.64      290.47    127.96 o 
  -5   8  15        0.41      105.39    125.43 o 
  -4   8  15       12.51      -48.24     94.84 o 
  -3   8  15      451.94      402.59    170.59 o 
  -2   8  15      440.57      535.67    171.38 o 
  -1   8  15      224.09      249.59    140.70 o 
   0   8  15      406.19      449.98    163.75 o 
   1   8  15      476.55      249.31    116.17 o 
   2   8  15        1.67       75.64    106.81 o 
   3   8  15        7.08      -25.53    105.56 o 
   4   8  15        0.12     -118.07    108.96 o 
   5   8  15        3.53     -138.57    102.69 o 
   6   8  15        3.94      -36.23    113.90 o 
   7   8  15        4.08       58.00    102.62 o 
   8   8  15        7.26      -12.19    113.39 o 
   9   8  15        1.53       95.42    132.79 o 
  -9   9  15      167.14      128.26     93.41 o 
  -8   9  15       37.47       16.46     96.81 o 
  -7   9  15      130.05       72.45     82.34 o 
  -6   9  15        1.71       23.89    113.25 o 
  -5   9  15      271.50      354.18    184.34 o 
  -4   9  15       26.90      -51.31    239.46 o 
  -3   9  15      218.37      408.03    192.32 o 
  -2   9  15       37.17      -22.19    138.60 o 
  -1   9  15      130.36       38.06    117.23 o 
   0   9  15      107.42      139.95    153.80 o 
   1   9  15       87.19      117.27    153.96 o 
   2   9  15       88.97       67.95    102.75 o 
   3   9  15      307.62      190.99    120.30 o 
   4   9  15      375.89      195.60    123.70 o 
   5   9  15      311.21      505.39    153.02 o 
   6   9  15        5.28     -145.04    126.04 o 
   7   9  15        2.18     -184.72    161.76 o 
   8   9  15       46.23      108.94    119.72 o 
  -9  10  15      162.08      409.53    117.21 o 
  -8  10  15       11.32        0.89     92.56 o 
  -7  10  15        1.56      -32.35     74.33 o 
  -6  10  15      101.73      115.35     72.51 o 
  -5  10  15        1.46      213.23    240.98 o 
  -4  10  15      179.08      208.53    163.54 o 
  -3  10  15      265.81      352.31    231.47 o 
  -2  10  15      511.48      536.06    174.04 o 
  -1  10  15        5.60       36.62    160.49 o 
   0  10  15      209.82      131.48    141.92 o 
   1  10  15     1697.97     2164.12    849.12 o 
   2  10  15      862.52      767.55    151.38 o 
   3  10  15      164.76      180.62    133.54 o 
   4  10  15      254.78      355.92    131.36 o 
   5  10  15      256.63      224.65    144.80 o 
   6  10  15      339.85      250.52    123.98 o 
   7  10  15        1.26       13.94    126.56 o 
   8  10  15       11.77      -27.10    109.32 o 
  -8  11  15        6.64      -37.28     80.74 o 
  -7  11  15      139.69      120.39     99.82 o 
  -6  11  15       72.91       48.99     91.56 o 
  -5  11  15      105.71      119.15    148.52 o 
  -4  11  15        4.87       84.26    131.53 o 
  -3  11  15      369.24      523.61    249.53 o 
  -2  11  15       69.32      104.63    150.49 o 
  -1  11  15      315.25      291.13    168.66 o 
   0  11  15       12.77       66.30    157.55 o 
   1  11  15       42.21       11.72    138.31 o 
   2  11  15       88.92       38.12    155.08 o 
   3  11  15      401.77      433.70    137.45 o 
   4  11  15        8.42     -114.47    108.99 o 
   5  11  15      106.26      -67.46    122.38 o 
   6  11  15       54.10     -134.22    117.41 o 
   7  11  15      366.26      238.91    155.74 o 
  -8  12  15       45.75       62.68    103.36 o 
  -7  12  15       24.98       76.51    132.42 o 
  -6  12  15      165.24      233.98    195.12 o 
  -5  12  15      242.15      545.84    211.30 o 
  -4  12  15     1107.23     1694.27    274.91 o 
  -3  12  15      123.21      132.83    158.95 o 
  -2  12  15      444.01      649.88    180.36 o 
  -1  12  15      139.96      160.38    149.47 o 
   0  12  15       23.92       69.15    133.86 o 
   1  12  15      431.56      300.08    192.89 o 
   2  12  15        5.01      -34.28    150.21 o 
   3  12  15        4.82       88.75    153.87 o 
   4  12  15       30.87      -47.18    121.18 o 
   5  12  15       15.22        3.22    119.44 o 
   6  12  15       19.07      -99.62    113.95 o 
   7  12  15      200.30      279.35    170.47 o 
  -7  13  15        7.02       76.60    141.79 o 
  -6  13  15        0.05      160.44    199.10 o 
  -5  13  15      501.32      546.47    272.52 o 
  -4  13  15      108.66      191.04    149.02 o 
  -3  13  15      251.39      378.02    206.77 o 
  -2  13  15       49.83      -25.68    146.14 o 
  -1  13  15       16.85       37.18    131.01 o 
   0  13  15       73.59       88.14    283.74 o 
   1  13  15        0.45      -50.90    183.55 o 
   2  13  15       56.31       86.58    151.55 o 
   3  13  15      287.30      386.94    216.52 o 
   4  13  15      221.75      179.03    153.78 o 
   5  13  15       26.40      -97.73    132.46 o 
   6  13  15       15.92      110.69    132.26 o 
  -6  14  15       89.99      135.11    146.62 o 
  -5  14  15       18.85       -1.91    151.32 o 
  -4  14  15      152.94      318.74    160.99 o 
  -3  14  15        1.55      160.04    155.20 o 
  -2  14  15      289.03      530.14    216.33 o 
  -1  14  15       15.09      -10.52    125.59 o 
   0  14  15       18.55        7.49    142.16 o 
   1  14  15       27.72       22.85    202.52 o 
   2  14  15       26.85      199.82    170.21 o 
   3  14  15        0.79      -68.56    152.82 o 
   4  14  15        2.83      116.56    212.67 o 
   5  14  15       15.72       27.70    136.16 o 
  -4  15  15       13.48        5.92    154.67 o 
  -3  15  15      399.98      531.66    234.61 o 
  -2  15  15        3.17       44.99    160.97 o 
  -1  15  15      307.68      345.01    214.45 o 
   0  15  15       80.44     -123.39    138.04 o 
   1  15  15        4.23       84.71    161.23 o 
   2  15  15       10.27       77.81    149.50 o 
   3  15  15      130.03      -37.42    184.16 o 
  -2  16  15       77.31      -60.82    135.19 o 
  -1  16  15        0.22       28.26    202.76 o 
   0  16  15       12.56      100.27    166.65 o 
   1  16  15      215.33      382.42    200.07 o 
 -11   0  16       63.10      179.40    177.12 o 
 -10   0  16       15.29     -117.45    152.04 o 
  -9   0  16      108.98       82.86    125.05 o 
  -8   0  16      414.61      547.33    196.89 o 
  -7   0  16       23.29      -61.95    165.34 o 
  -6   0  16      160.86      134.55    142.53 o 
  -4   0  16      267.36      200.31    160.78 o 
  -3   0  16     1317.03     1608.91    282.41 o 
  -2   0  16      118.15      114.03    163.44 o 
  -1   0  16     1070.75     1769.31    308.25 o 
   0   0  16      208.31      198.03    186.24 o 
   1   0  16     1462.78     1771.91    341.13 o 
   2   0  16        2.91        8.94     99.45 o 
   3   0  16     1254.20     1150.53    277.84 o 
   4   0  16      233.35      129.23    148.99 o 
   5   0  16      487.07      276.70    157.36 o 
   6   0  16       42.74      -65.38    168.00 o 
   7   0  16        1.07      -83.62    201.45 o 
   8   0  16       41.88      137.97    215.13 o 
   9   0  16       14.80       50.55    169.14 o 
  10   0  16      172.37      412.40    234.13 o 
 -11   1  16        4.22       28.04     92.15 o 
 -10   1  16       76.08       49.93     87.19 o 
  -9   1  16       56.15        9.87    106.99 o 
  -8   1  16        0.33      -92.59     77.32 o 
  -7   1  16        9.41     -132.59    109.92 o 
  -6   1  16       11.54       41.40    101.41 o 
  -5   1  16       22.75      -22.62     92.23 o 
  -4   1  16        0.24     -163.06    108.71 o 
  -3   1  16       73.12        0.94    126.95 o 
  -2   1  16       26.79      -33.36    110.30 o 
  -1   1  16       12.47       41.01     98.50 o 
   0   1  16       10.77      -10.86     81.24 o 
   1   1  16      103.71       83.16     80.06 o 
   2   1  16      305.13      198.40    141.01 o 
   3   1  16      215.48      293.51    102.66 o 
   4   1  16       58.32      106.33    126.25 o 
   5   1  16        2.57       12.95    109.28 o 
   6   1  16       36.41       23.80    128.01 o 
   7   1  16       37.60       -7.90    119.04 o 
   8   1  16       24.54       32.97    128.47 o 
   9   1  16        4.00       -9.96    154.63 o 
  10   1  16       37.70       12.18    168.48 o 
 -11   2  16        0.22       48.01    101.13 o 
 -10   2  16       13.90       41.61    120.39 o 
  -9   2  16        1.39        1.61     87.16 o 
  -8   2  16      187.17      215.67    114.63 o 
  -7   2  16      186.91      240.36    108.02 o 
  -6   2  16       56.85      -68.78     97.71 o 
  -5   2  16        5.72      -65.30    120.27 o 
  -4   2  16      814.19     1404.90    206.40 o 
  -3   2  16      462.22      498.58    156.39 o 
  -2   2  16      474.38      538.37     99.13 o 
  -1   2  16     1435.65     2264.15    218.06 o 
   0   2  16      883.05     1199.43    127.31 o 
   1   2  16      884.67     1209.70    159.67 o 
   2   2  16      142.17      167.26     91.22 o 
   3   2  16       51.04       63.45     77.31 o 
   4   2  16       23.24       -1.58    107.86 o 
   5   2  16       59.92      -29.54     97.52 o 
   6   2  16        8.49      128.93    144.74 o 
   7   2  16       68.49      230.51    138.43 o 
   8   2  16      169.39      123.52    161.70 o 
   9   2  16      132.55      162.98    126.75 o 
  10   2  16       19.28       38.41    142.04 o 
 -10   3  16       99.69       81.75    108.18 o 
  -9   3  16      213.78      315.94    130.87 o 
  -8   3  16       10.99      -29.06     80.52 o 
  -7   3  16      195.69      225.18    135.24 o 
  -6   3  16        0.21       13.45     99.27 o 
  -5   3  16     1577.76     2231.63    248.80 o 
  -4   3  16       91.17      220.74    140.85 o 
  -3   3  16     2183.29     3031.99    273.54 o 
  -2   3  16       44.21       11.06    104.07 o 
  -1   3  16      163.03       79.40     89.61 o 
   0   3  16      962.13      985.13    138.95 o 
   1   3  16       11.19       28.83     79.63 o 
   2   3  16     1002.22      939.31    146.15 o 
   3   3  16      297.64      194.05     95.84 o 
   4   3  16       22.62      -32.55    104.81 o 
   5   3  16        5.52       -1.64     99.56 o 
   6   3  16      136.93      330.92    135.59 o 
   7   3  16      110.71      189.14    160.15 o 
   8   3  16      607.24      466.20    153.89 o 
   9   3  16        0.16       17.65    149.18 o 
 -10   4  16        2.63       -8.61     95.58 o 
  -9   4  16       36.05       22.38     99.35 o 
  -8   4  16       60.58      156.60    183.96 o 
  -7   4  16       16.94       63.19     88.99 o 
  -6   4  16        5.05      147.94    117.15 o 
  -5   4  16       31.06      -57.10    107.37 o 
  -4   4  16       45.29      142.23    120.53 o 
  -3   4  16       12.21     -118.93    125.71 o 
  -2   4  16        7.12     -101.22     97.46 o 
  -1   4  16      685.68      698.99    170.30 o 
   0   4  16       90.60        9.46     86.66 o 
   1   4  16      200.86      258.22    116.49 o 
   2   4  16      174.42      177.10     99.85 o 
   3   4  16      210.90      116.85     86.28 o 
   4   4  16       46.02       54.91    127.92 o 
   5   4  16       17.45      -93.10     90.31 o 
   6   4  16      252.67       94.57    134.91 o 
   7   4  16       17.70       79.94    140.00 o 
   8   4  16      191.11      139.03    125.02 o 
   9   4  16        0.75       54.78    172.99 o 
 -10   5  16       28.78       71.15     99.21 o 
  -9   5  16      119.63      170.39    111.18 o 
  -8   5  16        1.41       91.30    103.31 o 
  -7   5  16      633.28      723.62    171.35 o 
  -6   5  16       56.14       28.22    109.21 o 
  -5   5  16     1961.36     2868.86    259.43 o 
  -4   5  16       13.58       52.22    108.54 o 
  -3   5  16     1088.87     1812.52    215.84 o 
  -2   5  16       20.62     -137.97    207.15 o 
  -1   5  16        2.82       30.94    130.37 o 
   0   5  16      477.73     1002.26    153.35 o 
   1   5  16      101.49       38.33     92.87 o 
   2   5  16       51.59      -34.24     89.51 o 
   3   5  16      117.14      195.84    108.54 o 
   4   5  16       32.36       40.28     90.89 o 
   5   5  16      143.35       42.63    118.69 o 
   6   5  16      178.83      201.73    119.75 o 
   7   5  16        2.91        3.17    115.51 o 
   8   5  16      873.34      777.39    203.63 o 
   9   5  16        0.38       -3.64    162.86 o 
 -10   6  16        2.73      -55.57    127.71 o 
  -9   6  16        9.20       42.57    166.48 o 
  -8   6  16      262.88      352.91    127.47 o 
  -7   6  16        4.40      126.46    117.58 o 
  -6   6  16      240.84      434.40    157.95 o 
  -5   6  16        0.88       78.84    136.84 o 
  -4   6  16     2032.33     2901.35    265.00 o 
  -3   6  16      624.77     1221.22    344.36 o 
  -2   6  16      181.38      281.25    147.85 o 
  -1   6  16       60.44      -16.71    133.88 o 
   0   6  16        5.64      -61.03    162.30 o 
   1   6  16     1124.67     1511.10    178.49 o 
   2   6  16      196.07      126.97     94.22 o 
   3   6  16       33.70       -8.30     94.31 o 
   4   6  16        3.49      -32.02    107.46 o 
   5   6  16      139.98       46.45    111.81 o 
   6   6  16        2.42      -16.87     97.89 o 
   7   6  16      194.33      101.46    149.11 o 
   8   6  16       75.75       73.19    156.44 o 
   9   6  16      279.05      416.72    196.27 o 
 -10   7  16        3.59       94.08    120.47 o 
  -9   7  16        9.21      -52.80    129.80 o 
  -8   7  16       11.27       46.05    117.01 o 
  -7   7  16       69.91      115.84     95.67 o 
  -6   7  16        1.37       88.57    123.54 o 
  -5   7  16      202.75      217.74    117.07 o 
  -4   7  16      157.35      212.92    117.70 o 
  -3   7  16      113.69       45.23    252.38 o 
  -2   7  16        0.61      -52.23    130.26 o 
  -1   7  16       52.00      -62.17    141.84 o 
   0   7  16      194.75      173.22    166.51 o 
   1   7  16      130.91      202.53    102.36 o 
   2   7  16       61.54      102.14     96.64 o 
   3   7  16      316.50      231.15    101.72 o 
   4   7  16        3.86       29.85    110.39 o 
   5   7  16      290.45      317.23    114.57 o 
   6   7  16       25.38       -1.32    112.87 o 
   7   7  16        7.71       39.42    126.20 o 
   8   7  16        1.43       52.07    181.94 o 
  -9   8  16       43.92      -15.41    105.51 o 
  -8   8  16      103.88      194.93    121.87 o 
  -7   8  16       23.56       12.40     95.64 o 
  -6   8  16      139.46       26.84    112.55 o 
  -5   8  16       56.87       91.71    129.92 o 
  -4   8  16      525.67      802.75    279.36 o 
  -3   8  16      108.03      292.86    155.61 o 
  -2   8  16       11.83      -69.74    137.18 o 
  -1   8  16      355.38      590.67    189.50 o 
   0   8  16       44.24      -10.09    137.80 o 
   1   8  16     2108.20     2570.98    295.35 o 
   2   8  16      523.60      493.80    136.74 o 
   3   8  16      180.58      108.41    100.68 o 
   4   8  16      121.82      147.60    117.78 o 
   5   8  16      103.91       98.96     98.58 o 
   6   8  16      209.25       51.43    111.09 o 
   7   8  16       64.66       36.47    128.44 o 
   8   8  16        0.28      107.17    118.32 o 
  -9   9  16        0.09     -101.22    113.03 o 
  -8   9  16        3.59       30.10    113.78 o 
  -7   9  16        3.01     -171.05    114.03 o 
  -6   9  16       62.78       79.56    115.17 o 
  -5   9  16        5.28       13.68    175.98 o 
  -4   9  16       14.14      -89.15    172.23 o 
  -3   9  16      224.79      349.17    202.43 o 
  -2   9  16       34.25      155.99    160.64 o 
  -1   9  16       57.79      -45.76    122.46 o 
   0   9  16       30.89      -37.74    166.00 o 
   1   9  16        1.72     -226.20    153.50 o 
   2   9  16      533.85      591.85    142.28 o 
   3   9  16      294.93      309.20    150.82 o 
   4   9  16      137.21      193.24    127.18 o 
   5   9  16       59.77       -4.13    134.40 o 
   6   9  16       81.22       73.91    157.55 o 
   7   9  16       61.64      -10.39     92.59 o 
   8   9  16       48.13       85.62    137.01 o 
  -8  10  16       21.84       80.33    121.28 o 
  -7  10  16        9.30       28.71    119.65 o 
  -6  10  16      241.29      133.79    211.71 o 
  -5  10  16       96.25       32.51    152.73 o 
  -4  10  16       70.70      144.17    158.28 o 
  -3  10  16       65.46       88.08    138.78 o 
  -2  10  16       78.24      131.69    141.89 o 
  -1  10  16      334.26      269.61    160.52 o 
   0  10  16      123.06      193.41    193.46 o 
   1  10  16      255.25      320.82    197.13 o 
   2  10  16       78.98      153.41    168.46 o 
   3  10  16      102.87       77.55    118.12 o 
   4  10  16       50.69      -45.30    106.40 o 
   5  10  16       67.80      -32.33    123.95 o 
   6  10  16       33.05       66.30    131.81 o 
   7  10  16       68.21       45.07    150.47 o 
  -7  11  16       20.52       22.33     97.20 o 
  -6  11  16       41.30      -85.14    258.08 o 
  -5  11  16      278.37      657.81    233.19 o 
  -4  11  16       21.59      116.27    145.43 o 
  -3  11  16       34.97       -2.15    135.05 o 
  -2  11  16      500.47      728.52    263.78 o 
  -1  11  16        3.04       35.68    149.49 o 
   0  11  16      472.40      652.17    228.53 o 
   1  11  16        0.99       25.46    128.79 o 
   2  11  16      898.99     1081.38    234.27 o 
   3  11  16      404.05      517.54    187.46 o 
   4  11  16       38.86       11.09    117.85 o 
   5  11  16       11.30      -53.22    126.68 o 
   6  11  16        1.74     -105.48    114.00 o 
  -7  12  16        1.99      -64.46    152.30 o 
  -6  12  16       38.93      -26.49    204.91 o 
  -5  12  16      147.63      195.82    166.11 o 
  -4  12  16        7.88      -31.54    135.93 o 
  -3  12  16        2.32       57.66    165.74 o 
  -2  12  16      131.14       81.03    150.30 o 
  -1  12  16       33.93     -149.90    121.74 o 
   0  12  16      150.40      257.74    176.95 o 
   1  12  16        9.64      178.03    163.01 o 
   2  12  16      464.94      747.44    247.78 o 
   3  12  16       23.16       29.91    151.51 o 
   4  12  16      135.56       69.63    129.03 o 
   5  12  16        0.39      -46.30    117.52 o 
   6  12  16      474.97      428.35    154.30 o 
  -6  13  16       15.05      184.12    179.85 o 
  -5  13  16      507.09      791.56    238.89 o 
  -4  13  16       24.15      -58.57    138.22 o 
  -3  13  16      432.48      558.16    190.59 o 
  -2  13  16      259.19      317.55    194.53 o 
  -1  13  16      329.07      480.80    226.34 o 
   0  13  16      137.13      285.11    207.84 o 
   1  13  16       70.65     -131.11    174.27 o 
   2  13  16       43.67      -42.35    162.34 o 
   3  13  16       26.85      -58.39    170.05 o 
   4  13  16       23.81       41.93    141.69 o 
   5  13  16        6.60       77.51    145.50 o 
  -4  14  16      428.68      444.99    206.50 o 
  -3  14  16      126.97      193.64    208.10 o 
  -2  14  16       61.96      133.65    184.27 o 
  -1  14  16        1.58     -189.26    151.91 o 
   0  14  16       33.38      -65.61    145.20 o 
   1  14  16       36.55     -159.44    203.44 o 
   2  14  16       87.27       47.94    180.77 o 
   3  14  16       16.56     -143.56    145.38 o 
  -2  15  16        0.05      -51.28    147.53 o 
  -1  15  16       20.46      -11.12    204.21 o 
   0  15  16        9.14      311.46    651.09 o 
   1  15  16       26.36      112.63    197.29 o 
 -10   1  17       83.78      185.62    108.06 o 
  -9   1  17        2.72     -110.51    132.65 o 
  -8   1  17       13.79       73.98    101.19 o 
  -7   1  17        7.82        2.57    101.52 o 
  -6   1  17        0.19      -58.80    125.26 o 
  -5   1  17      527.81      744.18    163.68 o 
  -4   1  17      420.35      820.72    175.57 o 
  -3   1  17      349.73      406.04    131.99 o 
  -2   1  17     1684.76     2749.14    263.77 o 
  -1   1  17      253.38      399.99    192.13 o 
   0   1  17     2406.34     4139.06    245.61 o 
   1   1  17      175.01      273.33    122.54 o 
   2   1  17     2154.45     2824.70    220.93 o 
   3   1  17      123.08      147.64    111.92 o 
   4   1  17      424.18      392.86    126.63 o 
   5   1  17        2.62       31.76    125.83 o 
   6   1  17      267.04      314.59    142.11 o 
   7   1  17       53.48      -52.83    121.27 o 
   8   1  17      308.04      226.04    173.61 o 
   9   1  17      410.21      318.08    182.81 o 
 -10   2  17       13.32     -100.81    121.55 o 
  -9   2  17       58.11       44.66    113.46 o 
  -8   2  17       48.55       -4.65    100.45 o 
  -7   2  17        1.62       14.83     93.90 o 
  -6   2  17       77.93       -0.88    100.57 o 
  -5   2  17        5.01      -53.34     99.25 o 
  -4   2  17      253.01      322.18    138.91 o 
  -3   2  17      193.39      351.72    153.87 o 
  -2   2  17       15.67        9.04    117.13 o 
  -1   2  17      979.86     1339.42    159.38 o 
   0   2  17        0.24      -27.35    100.19 o 
   1   2  17     2919.03     4169.23    603.09 o 
   2   2  17       49.43       -7.87    127.76 o 
   3   2  17      134.74      122.75     98.60 o 
   4   2  17      123.20       11.60    122.39 o 
   5   2  17      140.86      121.66    114.89 o 
   6   2  17      208.60      157.81    118.67 o 
   7   2  17        8.15     -118.48    134.32 o 
   8   2  17        1.52       57.92    119.32 o 
   9   2  17       19.67       24.68    122.66 o 
 -10   3  17        5.28      -55.97     91.54 o 
  -9   3  17        0.12        8.04    106.72 o 
  -8   3  17        0.34       23.04     92.59 o 
  -7   3  17      141.17      225.04    128.37 o 
  -6   3  17        0.04      -57.76    125.76 o 
  -5   3  17      246.52      230.92    151.37 o 
  -4   3  17      164.07      227.03    136.42 o 
  -3   3  17      178.57      349.49    147.28 o 
  -2   3  17      133.17      169.73    129.74 o 
  -1   3  17      814.55     1012.73    147.28 o 
   0   3  17        8.12      -19.06     84.39 o 
   1   3  17       17.04       -4.58     99.23 o 
   2   3  17        0.25     -123.90     82.60 o 
   3   3  17        2.14      -58.81    103.01 o 
   4   3  17       17.36       55.20    114.99 o 
   5   3  17      132.00      149.32    161.54 o 
   6   3  17       14.92        2.98    121.77 o 
   7   3  17        4.97      -55.40    112.00 o 
   8   3  17       85.85       54.11    137.53 o 
   9   3  17       43.45      -37.92    137.95 o 
 -10   4  17        1.52        6.70     92.13 o 
  -9   4  17       30.87       77.66    133.05 o 
  -8   4  17      415.03      670.80    155.15 o 
  -7   4  17        7.09       -1.09    121.37 o 
  -6   4  17      694.65      925.13    175.78 o 
  -5   4  17      183.90      213.90    132.24 o 
  -4   4  17     1250.54     2006.20    245.23 o 
  -3   4  17      445.31      784.83    265.30 o 
  -2   4  17        6.05       20.14    209.05 o 
  -1   4  17      395.79      933.58    222.54 o 
   0   4  17      226.59      300.83    109.47 o 
   1   4  17      811.86     1115.55    155.96 o 
   2   4  17      131.07      217.15    105.85 o 
   3   4  17       48.18       84.91    107.66 o 
   4   4  17       82.61       87.22    104.53 o 
   5   4  17       35.03       76.09    124.81 o 
   6   4  17      413.10      288.21    139.15 o 
   7   4  17      163.32      113.62    169.71 o 
   8   4  17      117.95      165.51    133.59 o 
  -9   5  17       53.62      140.17    134.07 o 
  -8   5  17        1.52       59.25    121.82 o 
  -7   5  17       92.26       96.66    124.10 o 
  -6   5  17       16.20      -58.73    109.74 o 
  -5   5  17      328.73      589.99    166.46 o 
  -4   5  17       16.16       72.51    133.71 o 
  -3   5  17      204.47      677.32    302.55 o 
  -2   5  17      216.84      178.25    142.96 o 
  -1   5  17      106.26      -27.16    119.35 o 
   0   5  17      379.16      490.97    131.58 o 
   1   5  17        9.20       63.65    102.10 o 
   2   5  17       20.73      -12.41    105.01 o 
   3   5  17       32.17       -0.98    109.09 o 
   4   5  17       59.10       -6.61    137.21 o 
   5   5  17      333.55      362.19    125.51 o 
   6   5  17       40.38      112.24    143.56 o 
   7   5  17      239.74      267.19    184.42 o 
   8   5  17      341.89      385.15    160.40 o 
  -9   6  17        3.56       38.39    128.09 o 
  -8   6  17      126.85      228.79    123.45 o 
  -7   6  17        1.52       47.25    108.03 o 
  -6   6  17      200.31      308.02    134.02 o 
  -5   6  17        9.78      -52.78    105.04 o 
  -4   6  17       39.07      337.90    220.83 o 
  -3   6  17      105.90      196.89    188.90 o 
  -2   6  17        0.41      -52.83    131.52 o 
  -1   6  17      187.79      145.26    157.82 o 
   0   6  17        0.16     -134.55    179.97 o 
   1   6  17      170.53      267.09    129.61 o 
   2   6  17       26.42       57.51     87.87 o 
   3   6  17      197.04      152.28    121.79 o 
   4   6  17       76.14       40.73     97.10 o 
   5   6  17       28.67       -7.79    115.41 o 
   6   6  17      100.81      157.10    114.59 o 
   7   6  17       28.58       14.83    142.83 o 
   8   6  17       76.98      110.00    149.83 o 
  -9   7  17       48.46       71.33    120.53 o 
  -8   7  17        5.30      -82.36    136.58 o 
  -7   7  17      181.44      105.04    136.07 o 
  -6   7  17       19.91       27.62     99.51 o 
  -5   7  17      340.19      757.19    344.36 o 
  -4   7  17       40.78      199.93    201.45 o 
  -3   7  17      142.59      222.87    171.51 o 
  -2   7  17      558.39      814.75    216.42 o 
  -1   7  17        8.05       96.28    139.93 o 
   0   7  17      696.55     1285.75    265.11 o 
   1   7  17       13.23      156.68    173.66 o 
   2   7  17      281.75      504.18    141.44 o 
   3   7  17       99.75        7.94    113.80 o 
   4   7  17        4.15       39.81    100.05 o 
   5   7  17       64.41      102.32    124.40 o 
   6   7  17       12.29      -43.64    129.08 o 
   7   7  17      165.60      167.58    167.96 o 
   8   7  17      248.06       99.30    140.29 o 
  -8   8  17       10.80        2.05    100.29 o 
  -7   8  17        0.41       38.52    118.33 o 
  -6   8  17       30.73       36.99    104.98 o 
  -5   8  17       12.63     -193.46    217.41 o 
  -4   8  17       75.86       64.23    245.16 o 
  -3   8  17        1.66       42.69    170.14 o 
  -2   8  17      193.52      140.46    149.59 o 
  -1   8  17      105.28      136.32    172.56 o 
   0   8  17       77.45      213.93    141.50 o 
   1   8  17       34.20      -51.35    141.03 o 
   2   8  17       11.71       47.60    119.25 o 
   3   8  17        4.94      -60.08     99.50 o 
   4   8  17        0.45      -82.70     93.66 o 
   5   8  17        5.42      -14.40    112.08 o 
   6   8  17        0.93      122.21    147.58 o 
   7   8  17       25.81      199.16    155.83 o 
  -8   9  17        2.13      -13.88    119.96 o 
  -7   9  17       18.88       40.87    118.68 o 
  -6   9  17        0.53       -3.80    186.62 o 
  -5   9  17        3.40       16.72    204.11 o 
  -4   9  17       43.53      103.07    169.80 o 
  -3   9  17       16.52      114.55    145.22 o 
  -2   9  17      620.69      949.08    218.95 o 
  -1   9  17       15.07      -64.85    150.85 o 
   0   9  17     1080.48     1110.18    232.63 o 
   1   9  17       36.28       47.00    127.03 o 
   2   9  17      808.06      894.40    207.32 o 
   3   9  17       30.94      -80.33    126.10 o 
   4   9  17      229.88      286.33    125.17 o 
   5   9  17       16.28      -10.24    117.56 o 
   6   9  17       41.93      108.44    132.46 o 
   7   9  17       23.20       52.83    146.43 o 
  -7  10  17       37.91       43.33    178.64 o 
  -6  10  17       58.14       80.20    211.33 o 
  -5  10  17       71.14      222.45    167.98 o 
  -4  10  17      135.91      207.23    198.74 o 
  -3  10  17      326.11      446.77    223.03 o 
  -2  10  17       55.29      148.63    204.14 o 
  -1  10  17      336.18      332.10    319.65 o 
   0  10  17        0.98      261.20    181.14 o 
   1  10  17     1066.19     1306.23    259.17 o 
   2  10  17      254.91      242.98    207.51 o 
   3  10  17       85.42      148.92    175.60 o 
   4  10  17        3.46      -28.55    105.04 o 
   5  10  17      114.10      107.14    109.50 o 
   6  10  17       45.58      -10.00    141.02 o 
  -6  11  17       68.72       33.15    198.66 o 
  -5  11  17       32.62       17.78    203.89 o 
  -4  11  17       12.49      175.26    217.55 o 
  -3  11  17       57.39      221.05    184.44 o 
  -2  11  17       88.68      350.96    220.92 o 
  -1  11  17      127.44      305.15    213.71 o 
   0  11  17       87.71       -2.77    144.57 o 
   1  11  17      284.49      335.50    195.17 o 
   2  11  17       97.86       71.80    182.82 o 
   3  11  17      272.39      245.73    181.13 o 
   4  11  17       11.92      -77.36    100.25 o 
   5  11  17       63.83       60.73    127.76 o 
  -5  12  17        7.77      -55.28    173.42 o 
  -4  12  17      164.35      366.66    197.75 o 
  -3  12  17       95.26      362.97    191.74 o 
  -2  12  17      285.90      281.67    197.44 o 
  -1  12  17      264.75      438.04    213.91 o 
   0  12  17       22.60       90.54    177.06 o 
   1  12  17      391.29      646.80    228.15 o 
   2  12  17        3.73      -81.75    166.40 o 
   3  12  17       83.86      -55.42    194.99 o 
   4  12  17        1.48      -14.13    145.45 o 
  -4  13  17        1.69      -59.44    196.04 o 
  -3  13  17       39.33      297.53    224.03 o 
  -2  13  17       35.01       63.02    175.90 o 
  -1  13  17        2.72      -25.94    185.19 o 
   0  13  17       18.17      182.01    205.29 o 
   1  13  17       19.73      -95.93    179.79 o 
   2  13  17        2.24      -68.26    168.70 o 
   3  13  17      447.21      489.43    243.01 o 
  -2  14  17       57.44      235.99    185.64 o 
  -1  14  17      220.44      204.94    227.04 o 
   0  14  17       29.90      -84.44    179.33 o 
   1  14  17      218.53       84.25    226.20 o 
  -9   0  18       57.33      125.05    155.46 o 
  -8   0  18        2.80       47.89    156.60 o 
  -7   0  18       11.21      -20.14    144.81 o 
  -6   0  18       10.09       87.42    153.18 o 
  -5   0  18       42.80       12.16    197.65 o 
  -4   0  18      242.58      313.95    214.75 o 
  -3   0  18     1016.84     1638.18    313.19 o 
  -2   0  18      148.29        3.04    179.78 o 
  -1   0  18     2205.34     3594.11    419.62 o 
   0   0  18       52.59       48.64    157.93 o 
   1   0  18     4529.10     3991.68    455.35 o 
   2   0  18      303.00      165.72    156.60 o 
   3   0  18     1205.12      907.27    253.52 o 
   4   0  18      133.52      105.28    162.68 o 
   5   0  18      436.06      292.67    177.12 o 
   6   0  18        3.60      133.03    175.60 o 
   7   0  18        2.46      -58.15    158.50 o 
   8   0  18       37.89       25.47    176.36 o 
  -9   1  18        1.83       16.16    113.18 o 
  -8   1  18        0.28       75.96    125.29 o 
  -7   1  18        8.78       10.51     99.32 o 
  -6   1  18       17.04      105.85    113.68 o 
  -5   1  18       18.73      -16.64    102.13 o 
  -4   1  18       39.95      121.69    150.17 o 
  -3   1  18       57.16       17.33    142.91 o 
  -2   1  18      552.27      752.84    171.90 o 
  -1   1  18       12.09       98.21     93.05 o 
   0   1  18      489.96      809.73    172.32 o 
   1   1  18        0.93       64.99    116.35 o 
   2   1  18      608.60      993.81    187.13 o 
   3   1  18      262.31      247.96    136.60 o 
   4   1  18      146.94      170.19    131.19 o 
   5   1  18        4.93       80.69    133.51 o 
   6   1  18      160.69      285.57    144.12 o 
   7   1  18       27.45     -124.21    118.50 o 
   8   1  18        1.01      -30.52    159.45 o 
  -9   2  18       56.12      -33.31    133.44 o 
  -8   2  18       50.14       52.87    101.75 o 
  -7   2  18       17.26       10.76    120.78 o 
  -6   2  18       42.54       76.58    131.89 o 
  -5   2  18       67.19      108.66    124.29 o 
  -4   2  18      864.22     1929.72    251.10 o 
  -3   2  18      264.91      664.79    183.62 o 
  -2   2  18      171.51      304.68    190.42 o 
  -1   2  18      109.93      170.66    104.70 o 
   0   2  18       15.71       92.23     97.87 o 
   1   2  18      600.16     1055.45    184.82 o 
   2   2  18        5.36      -59.48    109.91 o 
   3   2  18       49.64       25.10    105.28 o 
   4   2  18        2.76      -71.42    113.67 o 
   5   2  18        9.09       49.24    156.73 o 
   6   2  18       26.36       50.87    111.32 o 
   7   2  18       36.55       34.26    132.05 o 
   8   2  18        8.94       -4.05    134.94 o 
  -9   3  18       25.53        2.76    117.53 o 
  -8   3  18        6.68      -10.36    113.39 o 
  -7   3  18       33.30      107.18    198.79 o 
  -6   3  18      151.51      379.20    147.36 o 
  -5   3  18       97.37      127.57    146.52 o 
  -4   3  18      140.71      140.52    157.17 o 
  -3   3  18       22.48       11.01    143.47 o 
  -2   3  18      656.59      921.71    300.65 o 
  -1   3  18       21.41       35.65    151.88 o 
   0   3  18      380.28      737.42    151.66 o 
   1   3  18        0.25      -18.72     83.08 o 
   2   3  18      459.65      599.74    161.41 o 
   3   3  18      511.98      466.89    126.42 o 
   4   3  18        2.29      -40.08    109.99 o 
   5   3  18      175.92      194.62    134.80 o 
   6   3  18      164.88      151.79    131.02 o 
   7   3  18      385.14      369.65    188.75 o 
   8   3  18       47.07      -18.15    122.28 o 
  -9   4  18        0.11       26.26    112.79 o 
  -8   4  18       27.68       -8.15    127.73 o 
  -7   4  18       13.81      -36.97    110.48 o 
  -6   4  18        3.75       -2.27    141.08 o 
  -5   4  18       63.64       34.67    123.77 o 
  -4   4  18      255.83      300.84    167.62 o 
  -3   4  18       96.18      196.13    194.99 o 
  -2   4  18      119.51      102.62    174.08 o 
  -1   4  18       16.42       77.73    140.75 o 
   0   4  18        4.25       57.67     99.11 o 
   1   4  18       19.18       23.26    110.91 o 
   2   4  18      318.75      486.67    142.67 o 
   3   4  18       37.06      -80.97    128.09 o 
   4   4  18       10.08       -2.39    131.99 o 
   5   4  18       27.05      -15.48    170.66 o 
   6   4  18       42.02       -0.02    117.38 o 
   7   4  18        0.26       16.50    198.41 o 
   8   4  18       39.05      119.07    132.41 o 
  -8   5  18       34.60       78.73    152.04 o 
  -7   5  18       62.32      -30.29     97.07 o 
  -6   5  18        9.24       28.72    120.37 o 
  -5   5  18       59.24       55.50    135.06 o 
  -4   5  18       28.07      138.73    246.30 o 
  -3   5  18      196.87      394.15    287.35 o 
  -2   5  18      112.34      111.31    163.34 o 
  -1   5  18       95.00      144.74    151.95 o 
   0   5  18      599.29     1228.06    244.63 o 
   1   5  18       12.12       44.48     83.21 o 
   2   5  18      167.63      187.21    110.73 o 
   3   5  18      181.71      185.40    151.31 o 
   4   5  18        8.99       -1.99    138.25 o 
   5   5  18      496.08      480.30    199.17 o 
   6   5  18       83.99      179.64    184.15 o 
   7   5  18      454.18      548.35    195.87 o 
  -8   6  18      191.31      393.37    153.22 o 
  -7   6  18       15.97       12.19    124.57 o 
  -6   6  18       45.12       35.24    129.49 o 
  -5   6  18       20.02      -33.23    119.05 o 
  -4   6  18      200.67      863.56    339.04 o 
  -3   6  18      414.03      460.29    289.63 o 
  -2   6  18       26.45     -132.98    175.64 o 
  -1   6  18       35.63       69.63    151.30 o 
   0   6  18      320.62      287.92    169.63 o 
   1   6  18      277.76      456.10    196.28 o 
   2   6  18       82.79       81.71     96.80 o 
   3   6  18       12.11      114.40    121.88 o 
   4   6  18      330.87      239.66    125.65 o 
   5   6  18       26.38        9.54    105.49 o 
   6   6  18      293.95      348.11    192.51 o 
   7   6  18       49.86      -32.14    154.52 o 
  -8   7  18        6.92       28.95    105.24 o 
  -7   7  18       30.26       17.01    133.79 o 
  -6   7  18       14.69       89.12    145.37 o 
  -5   7  18       84.66       85.52    265.68 o 
  -4   7  18       26.75      -73.74    271.00 o 
  -3   7  18       31.30       14.74    191.12 o 
  -2   7  18      202.17      259.78    209.55 o 
  -1   7  18      117.30      -18.45    151.48 o 
   0   7  18      502.91      822.63    205.13 o 
   1   7  18      127.08      246.19    163.44 o 
   2   7  18      156.58      220.59    126.21 o 
   3   7  18        1.41        4.61    123.44 o 
   4   7  18       79.44      219.46    122.26 o 
   5   7  18       86.29       50.36    158.81 o 
   6   7  18       69.98       22.01    133.03 o 
   7   7  18        2.99      -62.20    143.26 o 
  -7   8  18       13.37        6.61    146.14 o 
  -6   8  18       15.51      -23.57    243.26 o 
  -5   8  18       21.42      169.90    220.83 o 
  -4   8  18      121.91      250.54    169.60 o 
  -3   8  18      828.60     1541.87    285.28 o 
  -2   8  18       25.50      132.80    157.63 o 
  -1   8  18      428.34      803.80    258.84 o 
   0   8  18      105.52      223.03    185.11 o 
   1   8  18     1593.23     2399.85    442.04 o 
   2   8  18       32.95       92.26    135.05 o 
   3   8  18      356.13      417.91    147.62 o 
   4   8  18       36.02      105.13    130.19 o 
   5   8  18      182.88      149.29    144.28 o 
   6   8  18       23.51      101.40    135.82 o 
  -7   9  18        2.46     -114.03    167.62 o 
  -6   9  18       10.29       36.11    204.87 o 
  -5   9  18       61.79      157.74    228.43 o 
  -4   9  18       42.87      -29.04    199.89 o 
  -3   9  18      133.96      263.89    200.39 o 
  -2   9  18      122.28      225.45    182.31 o 
  -1   9  18       86.71      230.06    173.82 o 
   0   9  18      161.54      342.69    202.24 o 
   1   9  18       19.37      102.42    185.06 o 
   2   9  18      311.43      361.79    212.35 o 
   3   9  18       36.52      135.60    194.57 o 
   4   9  18        2.40      -54.99    107.26 o 
   5   9  18      103.30      148.04    145.52 o 
  -6  10  18       11.40      141.01    217.41 o 
  -5  10  18       36.16       39.81    170.92 o 
  -4  10  18       38.07       66.67    166.35 o 
  -3  10  18       49.14      162.29    187.87 o 
  -2  10  18      173.73      327.94    196.23 o 
  -1  10  18      421.92      575.51    458.96 o 
   0  10  18       18.34       17.77    173.57 o 
   1  10  18      354.46      400.41    194.55 o 
   2  10  18        8.04       10.77    205.44 o 
   3  10  18       84.69      -21.42    147.56 o 
   4  10  18        3.87      -52.19    125.90 o 
   5  10  18       27.57      -48.57    129.90 o 
  -5  11  18      154.81      329.44    236.20 o 
  -4  11  18       39.87       54.51    206.33 o 
  -3  11  18      186.18      375.58    216.44 o 
  -2  11  18      301.55      391.94    259.22 o 
  -1  11  18       44.24     -104.04    179.23 o 
   0  11  18      318.92       99.63    187.89 o 
   1  11  18       45.15      211.73    212.95 o 
   2  11  18      480.56      909.44    256.65 o 
   3  11  18      183.19      277.03    171.73 o 
   4  11  18       17.07       17.54    195.56 o 
  -4  12  18       18.92     -185.71    184.59 o 
  -3  12  18        0.03       -3.61    154.00 o 
  -2  12  18       39.71      120.49    229.39 o 
  -1  12  18      146.78      232.33    216.16 o 
   0  12  18        1.01       50.12    153.49 o 
   1  12  18        2.03      -91.07    204.25 o 
   2  12  18      136.77      271.80    394.53 o 
  -1  13  18       10.75       44.42    176.67 o 
   0  13  18      139.82      141.59    191.10 o 
  -8   1  19        4.55        8.32    114.79 o 
  -7   1  19        0.52     -176.10    117.40 o 
  -6   1  19        1.12        0.43    165.47 o 
  -5   1  19      213.39      547.65    188.09 o 
  -4   1  19      109.56      161.37    157.95 o 
  -3   1  19      115.64      134.94    126.11 o 
  -2   1  19      455.67      673.39    217.60 o 
  -1   1  19        7.18      102.67    117.81 o 
   0   1  19      877.82     1476.75    226.57 o 
   1   1  19       18.73      130.76    111.76 o 
   2   1  19     1247.37     1477.37    231.78 o 
   3   1  19      430.12      307.53    149.53 o 
   4   1  19        1.05       26.50    109.99 o 
   5   1  19        1.68      126.58    120.13 o 
   6   1  19       29.79       81.19    136.97 o 
   7   1  19      129.33      -29.42    126.00 o 
  -8   2  19        0.27      121.30    133.09 o 
  -7   2  19        9.54      -10.89    130.38 o 
  -6   2  19      101.25      313.22    162.81 o 
  -5   2  19        0.61      -64.26    116.41 o 
  -4   2  19      149.37      363.09    149.95 o 
  -3   2  19      369.43      585.33    225.58 o 
  -2   2  19        5.06      -53.21    224.63 o 
  -1   2  19       92.41      168.59    178.60 o 
   0   2  19       70.84       -6.70    119.92 o 
   1   2  19      803.83     1464.19    444.51 o 
   2   2  19      200.71      266.27    139.61 o 
   3   2  19      204.83       73.21    128.14 o 
   4   2  19      173.01      130.37    155.96 o 
   5   2  19      178.03      226.64    144.87 o 
   6   2  19      165.90       51.06    155.80 o 
   7   2  19       71.97      246.56    232.99 o 
  -8   3  19        0.10      -69.23    106.44 o 
  -7   3  19       84.50       19.76    210.19 o 
  -6   3  19       21.74        8.85    117.91 o 
  -5   3  19      200.02      277.99    156.25 o 
  -4   3  19        3.12       24.61    160.26 o 
  -3   3  19        0.29      -90.84    151.27 o 
  -2   3  19       12.89      100.72    234.13 o 
  -1   3  19       20.03       17.69    182.02 o 
   0   3  19      116.95      212.32    110.62 o 
   1   3  19      174.57      298.42    147.36 o 
   2   3  19        0.18       -2.28    115.95 o 
   3   3  19        0.15      118.57    164.58 o 
   4   3  19        4.71     -151.59    134.32 o 
   5   3  19        9.14       62.68    119.53 o 
   6   3  19        1.20      148.19    156.73 o 
   7   3  19       76.25      175.93    156.81 o 
  -8   4  19       15.78      -12.96    116.80 o 
  -7   4  19        1.81       10.35    130.68 o 
  -6   4  19       25.64     -157.85    143.01 o 
  -5   4  19       22.81      174.69    126.44 o 
  -4   4  19      443.21      713.04    264.16 o 
  -3   4  19      199.35      301.03    277.84 o 
  -2   4  19        9.31      -98.97    168.86 o 
  -1   4  19        1.71       40.28    152.85 o 
   0   4  19       48.49      136.20    186.89 o 
   1   4  19      621.21      867.37    180.61 o 
   2   4  19      347.98      425.47    137.21 o 
   3   4  19      164.22      147.85    148.61 o 
   4   4  19      759.67      542.71    168.04 o 
   5   4  19       50.94       11.24    125.47 o 
   6   4  19      532.57      474.37    187.29 o 
  -7   5  19        0.98      -25.39    108.40 o 
  -6   5  19       11.52        8.50    109.56 o 
  -5   5  19        2.54       27.37    247.44 o 
  -4   5  19        0.13      195.75    208.29 o 
  -3   5  19      141.53       55.87    203.73 o 
  -2   5  19       10.74      -56.44    182.09 o 
  -1   5  19       28.54      -56.03    187.02 o 
   0   5  19       70.44       22.41    143.84 o 
   1   5  19       25.86      135.38    158.44 o 
   2   5  19       66.77       41.05    111.85 o 
   3   5  19      183.57      373.80    170.28 o 
   4   5  19       27.27        3.69    142.42 o 
   5   5  19      165.14       76.66    170.28 o 
   6   5  19        0.01       20.28    174.29 o 
  -7   6  19        4.75      -61.69    142.59 o 
  -6   6  19       26.12        8.25    133.21 o 
  -5   6  19       30.64     -142.91    230.71 o 
  -4   6  19        0.54       85.52    199.17 o 
  -3   6  19      101.46      159.17    183.68 o 
  -2   6  19        9.57       55.15    173.29 o 
  -1   6  19      200.53      374.51    193.84 o 
   0   6  19        5.93      -18.18    123.82 o 
   1   6  19      426.44      705.07    291.34 o 
   2   6  19      106.30      237.09    125.67 o 
   3   6  19      299.55      353.04    171.76 o 
   4   6  19      308.76      326.51    157.22 o 
   5   6  19      145.95       65.35    139.42 o 
   6   6  19       85.07      226.30    193.01 o 
  -7   7  19        0.36      -38.01    176.36 o 
  -6   7  19        0.73     -235.27    247.82 o 
  -5   7  19       27.22       12.16    267.20 o 
  -4   7  19       33.97       89.32    208.29 o 
  -3   7  19      240.22      712.06    216.00 o 
  -2   7  19      334.36      652.19    238.45 o 
  -1   7  19       29.44      173.18    174.37 o 
   0   7  19      165.23       80.08    147.80 o 
   1   7  19       14.38       79.26    158.73 o 
   2   7  19      548.03     1905.43    804.27 o 
   3   7  19      349.28      414.84    140.76 o 
   4   7  19        8.85       27.50    123.77 o 
   5   7  19       12.57       13.30    212.09 o 
  -6   8  19       19.87       99.20    272.52 o 
  -5   8  19       98.22      167.62    242.50 o 
  -4   8  19      188.73      384.33    215.74 o 
  -3   8  19       22.15      -65.33    174.82 o 
  -2   8  19       71.62       86.11    164.85 o 
  -1   8  19        1.83      160.67    159.46 o 
   0   8  19       67.77      245.91    214.90 o 
   1   8  19        1.52     -121.58    154.46 o 
   2   8  19        0.10       17.42    179.52 o 
   3   8  19       36.80       74.03    163.89 o 
   4   8  19       12.96      123.70    162.67 o 
   5   8  19       70.59      137.15    151.01 o 
  -5   9  19       14.75      -70.26    207.58 o 
  -4   9  19       64.63       75.13    177.92 o 
  -3   9  19      102.99      143.97    182.08 o 
  -2   9  19      422.38      551.57    225.45 o 
  -1   9  19       14.50       23.28    173.84 o 
   0   9  19      443.13      572.65    243.01 o 
   1   9  19       12.11       -2.37    165.21 o 
   2   9  19      593.22      901.38    237.36 o 
   3   9  19       10.18      -29.06    141.84 o 
   4   9  19      148.71       14.17    141.77 o 
  -4  10  19      189.78      239.26    209.97 o 
  -3  10  19      371.36      686.02    356.71 o 
  -2  10  19       16.98      -59.61    147.92 o 
  -1  10  19      163.15      225.00    209.40 o 
   0  10  19      150.22      237.64    271.57 o 
   1  10  19      610.80     1468.52    299.71 o 
   2  10  19        1.92      -19.12    194.22 o 
   3  10  19       62.18      -59.48    161.88 o 
  -3  11  19       11.49      -98.06    270.24 o 
  -2  11  19        1.94       -8.42    161.97 o 
  -1  11  19       12.60      280.14    218.59 o 
   0  11  19        0.34      -54.57    147.28 o 
   1  11  19        0.39      -99.80    161.63 o 
  -7   0  20        0.60     -142.15    174.46 o 
  -6   0  20        0.74       13.68    177.12 o 
  -5   0  20       18.27      232.61    204.11 o 
  -3   0  20      437.70      728.63    245.54 o 
  -2   0  20        4.14       79.44    149.75 o 
  -1   0  20      187.22      297.99    215.13 o 
   0   0  20        0.37      163.06    226.15 o 
   1   0  20      394.63      740.79    236.03 o 
   2   0  20        5.63      112.89    218.93 o 
   3   0  20       34.72       74.12    178.26 o 
   4   0  20        2.90       53.97    150.13 o 
   5   0  20       17.75       -5.70    209.43 o 
   6   0  20      117.56      147.85    260.36 o 
  -7   1  20        0.45       -5.92    139.87 o 
  -6   1  20        8.52       57.51    179.21 o 
  -5   1  20       19.29      -53.97    168.76 o 
  -4   1  20        3.21      -48.35    127.89 o 
  -3   1  20       27.26       77.92    175.60 o 
  -2   1  20      118.81      225.87    147.22 o 
  -1   1  20       13.19     -115.55    200.31 o 
   0   1  20       22.39       26.50    122.68 o 
   1   1  20       21.18      102.59    155.96 o 
   2   1  20      111.19      346.52    174.23 o 
   3   1  20       12.68       51.95    123.55 o 
   4   1  20        9.34      -55.48    105.69 o 
   5   1  20       10.40      -64.83    118.03 o 
   6   1  20       20.75       26.94    124.72 o 
  -7   2  20       16.42       50.55    176.56 o 
  -6   2  20        5.13      -53.97    171.80 o 
  -5   2  20       65.60       57.35    152.80 o 
  -4   2  20       49.98      163.43    173.29 o 
  -2   2  20       22.08       51.69    223.87 o 
  -1   2  20        2.97      112.51    239.84 o 
   0   2  20        4.53       30.87    153.30 o 
   1   2  20      206.35      188.90    147.47 o 
   2   2  20       53.60       86.38    141.59 o 
   3   2  20       35.21      149.31    195.75 o 
   4   2  20      138.43      265.43    157.77 o 
   5   2  20       18.50      -19.05    168.86 o 
   6   2  20      363.07      456.78    176.44 o 
  -7   3  20        1.00      -46.42    171.02 o 
  -6   3  20       27.50       99.93    159.96 o 
  -5   3  20       37.61      -74.79    143.84 o 
  -4   3  20       34.21       81.34    232.23 o 
  -3   3  20      100.54      453.44    268.72 o 
  -2   3  20       93.04      285.23    189.47 o 
  -1   3  20        7.38     -168.78    148.10 o 
   0   3  20       50.34      234.13    202.59 o 
   1   3  20       15.74       76.16    148.36 o 
   2   3  20      861.35     1090.67    210.78 o 
   3   3  20      656.83      759.03    184.19 o 
   4   3  20       97.15      165.41    125.02 o 
   5   3  20      308.23      474.49    182.35 o 
  -6   4  20        4.89      -34.91    161.56 o 
  -5   4  20       11.16        2.28    167.24 o 
  -4   4  20       56.24      151.66    261.88 o 
  -3   4  20        0.84       56.63    189.28 o 
  -2   4  20       37.49      156.61    180.22 o 
  -1   4  20        3.64      -64.71    154.46 o 
   0   4  20       37.15      237.76    175.69 o 
   1   4  20        0.84      -84.00    166.10 o 
   2   4  20        8.43     -103.76    170.28 o 
   3   4  20        8.17       88.19    151.87 o 
   4   4  20        1.12      246.22    171.52 o 
   5   4  20       28.24      123.63    177.60 o 
  -6   5  20       62.57       98.44    203.73 o 
  -5   5  20        6.38      -96.92    252.00 o 
  -4   5  20        9.90        0.76    190.42 o 
  -3   5  20       44.57       93.91    174.81 o 
  -2   5  20       43.45      -28.33    148.57 o 
  -1   5  20       64.19      147.81    204.09 o 
   0   5  20       68.06      118.83    183.25 o 
   1   5  20      300.28      553.79    306.73 o 
   2   5  20      523.39      814.05    308.06 o 
   3   5  20      436.45      393.77    218.55 o 
   4   5  20       97.44       61.37    146.71 o 
   5   5  20      328.55      450.12    207.00 o 
  -6   6  20        0.35      142.15    191.94 o 
  -5   6  20      192.95      334.10    297.23 o 
  -4   6  20      214.88      786.40    304.07 o 
  -3   6  20        0.10      112.97    204.80 o 
  -2   6  20       14.91      -33.29    149.68 o 
  -1   6  20       14.96      -23.49    198.46 o 
   0   6  20        0.97       43.93    177.50 o 
   1   6  20      177.09      455.15    221.14 o 
   2   6  20      131.14      -16.72    278.22 o 
   3   6  20       23.72      -18.24    106.53 o 
   4   6  20      301.81      250.10    221.59 o 
  -5   7  20       10.30      -93.50    184.34 o 
  -4   7  20       37.09      337.05    238.87 o 
  -3   7  20        3.34        8.55    190.33 o 
  -2   7  20       43.35      175.09    171.10 o 
  -1   7  20        0.27     -112.45    196.15 o 
   0   7  20      155.81      164.82    165.00 o 
   1   7  20      114.68      177.50    177.14 o 
   2   7  20      158.35      203.97    196.89 o 
   3   7  20       12.90      132.27    254.66 o 
   4   7  20      191.43      156.22    173.32 o 
  -4   8  20      152.26      409.97    238.82 o 
  -3   8  20      141.47      245.93    186.41 o 
  -2   8  20       21.72       66.54    192.76 o 
  -1   8  20      168.52      322.45    176.97 o 
   0   8  20       19.24      -49.07    212.04 o 
   1   8  20      585.24      946.61    270.53 o 
   2   8  20       21.14       65.92    170.92 o 
   3   8  20      208.51      265.30    244.02 o 
  -3   9  20      117.99      572.95    269.61 o 
  -2   9  20      159.81      292.51    197.60 o 
  -1   9  20       15.92      152.27    195.13 o 
   0   9  20        8.35       17.52    187.93 o 
   1   9  20      234.13      501.69    223.77 o 
   2   9  20      143.15       28.28    179.39 o 
  -5   1  21        0.73      -96.61    161.27 o 
  -4   1  21        1.68      -13.15    144.44 o 
  -3   1  21      171.06      312.81    271.00 o 
  -2   1  21       80.63       86.66    232.23 o 
   0   1  21        2.45      164.51    156.79 o 
   1   1  21      111.87      183.01    151.08 o 
   2   1  21      206.34      332.53    152.57 o 
   3   1  21      158.64      231.84    170.65 o 
   4   1  21       44.75       75.49    148.21 o 
  -5   2  21       17.65       53.84    158.07 o 
  -4   2  21       48.95       83.62    252.38 o 
  -3   2  21       69.04      229.19    251.62 o 
  -2   2  21       39.66      159.64    257.32 o 
  -1   2  21       51.93       55.11    198.41 o 
   1   2  21      324.16      303.97    243.83 o 
   2   2  21        0.17       43.49    137.72 o 
   3   2  21      155.66      203.39    179.66 o 
   4   2  21        5.17       39.26    178.48 o 
  -5   3  21        0.24      -67.28    233.75 o 
  -4   3  21       28.71       69.56    183.58 o 
  -3   3  21        0.72      174.46    264.92 o 
  -2   3  21       90.05      231.84    214.73 o 
  -1   3  21       14.70       68.80    260.36 o 
   0   3  21        0.08     -106.04    197.65 o 
   2   3  21       16.75       36.95    163.12 o 
   3   3  21      243.81      244.70    173.18 o 
   4   3  21       10.92       63.13    131.49 o 
  -5   4  21      303.22      743.07    295.71 o 
  -4   4  21      105.73      359.56    289.25 o 
  -3   4  21        5.17       99.96    255.04 o 
  -2   4  21       21.70       29.40    173.08 o 
  -1   4  21        1.83      -29.52    217.46 o 
   0   4  21       90.21      289.63    284.31 o 
   2   4  21      394.19      457.25    225.39 o 
   3   4  21      168.36      141.69    141.77 o 
  -4   5  21      144.51      368.69    313.95 o 
  -3   5  21       34.29      189.19    184.29 o 
  -2   5  21       33.88      264.79    225.53 o 
  -1   5  21        7.30      146.65    178.40 o 
   0   5  21       10.63      -47.89    226.53 o 
   1   5  21        5.36      -49.03    188.52 o 
   3   5  21      111.17      -57.77    197.27 o 
  -3   6  21        0.79      199.30    201.64 o 
  -2   6  21        9.56     -102.35    215.76 o 
  -1   6  21       33.10      168.51    211.45 o 
   0   6  21       58.61       65.95    190.37 o 
   1   6  21      140.03      -39.15    185.48 o 
   2   6  21       26.58       76.40    278.22 o 
  -2   7  21      100.03      274.87    203.43 o 
  -1   7  21        1.03       21.95    222.17 o 
   0   7  21        8.08      168.39    198.25 o 
   1   7  21        2.99      -20.91    171.50 o 
   1   0  22        2.18       12.16    230.71 o 
   2   0  22        0.20     -188.90    174.08 o 
  -3   1  22       58.66      265.30    244.78 o 
   0   1  22       14.57      200.69    276.70 o 
   1   1  22       75.31      110.46    150.82 o 
  -3   2  22        8.30      342.46    276.32 o 
  -2   2  22       23.78      207.15    277.84 o 
   0   2  22        7.79      171.04    264.54 o 
   1   2  22       34.54        5.70    202.21 o 
  -2   3  22      109.44      304.07    232.99 o 
  -1   3  22        5.90     -205.63    175.22 o 
   1   3  22        2.36      -42.57    273.66 o 
                                                 
